# Supplementary material for: Onchocerciasis and non-communicable diseases in the Bafut Health District, Cameroon: Knowledge, attitudes, and practices towards community-directed treatment with ivermectin
Source: PLoS Negl Trop Dis. 2026 Jan 2;20(1):e0013609. doi: 10.1371/journal.pntd.0013609 (PMC12782443; doi:10.1371/journal.pntd.0013609)
Supplement: S1 Data — Anonymized dataset used for statistical analysis in this study. (XLSX) [file pntd.0013609.s002.xlsx]

## Sheet: data
SN	gender	age_group	age	education	marital_status	occupation	religion	endemicity	duration_residence	heard_oncho	cause_oncho	transmission	know_sign_itching	know_sign_edema	know_sign_skinchange	know_sign_nodules	know_sign_dk	ptp_transmission	preventable	prev_protective_clothing	prev_avoid_rivers	prev_ivermectin	prev_env_sanitation	prev_bednets	prev_dk	aware_annual_ivermectin	know_free_tx_sideeffects	knowledge_score	knowledge_level	att_oncho_serious	att_ivm_effective	att_encourage_cdti	att_traditional_cure	att_comfort_annual_ivm	attitude_score	attitude_level	ever_taken_ivm	last_time_ivm	side_effects_after_ivm	se_itching	se_swelling	se_joint_pain	se_fever	ever_refused_ivm	refuse_reason_fear_se	refuse_reason_no_symptoms	refuse_reason_no_need	willing_anytime_recommended	practice_score
1	Female	31-50	31	Secondary	Married	Farmer	Christian	Meso	>10 years	TRUE	Filarial worm	Blackfly bite	TRUE	FALSE	TRUE	FALSE	FALSE	No	Yes	TRUE	FALSE	TRUE	FALSE	FALSE	FALSE	Yes	No	7	Good	Yes	I don't know	Yes	No	Yes	4	Positive	Yes	A few months ago	Yes	FALSE	FALSE	FALSE	FALSE	FALSE	FALSE	FALSE	FALSE	Yes	3
2	Male	<30	28	None	Single	Employed	Christian	Hypo	<2 years	TRUE	Mosquito	Blackfly bite	TRUE	FALSE	TRUE	FALSE	FALSE	Yes	Yes	TRUE	TRUE	FALSE	TRUE	FALSE	TRUE	No	Yes	5	Good	I don't know	Yes	Yes	No	Yes	4	Positive	Yes	A few months ago	Yes	FALSE	FALSE	FALSE	FALSE	FALSE	FALSE	FALSE	FALSE	No	2
3	Male	31-50	41	Secondary	Married	Farmer	Christian	Meso	>10 years	TRUE	Mosquito	Blackfly bite	TRUE	FALSE	FALSE	FALSE	FALSE	No	Yes	FALSE	FALSE	TRUE	FALSE	FALSE	FALSE	Yes		6	Good	Yes	Yes	Yes	Yes	Yes	4	Positive	Yes	Last year	No	FALSE	FALSE	FALSE	FALSE	FALSE	FALSE	FALSE	FALSE	Yes	3
4	Male	31-50	37	Primary	Single	Farmer	Christian	Hypo	3-10 years	TRUE	Filarial worm	Mosquito bite	TRUE	FALSE	TRUE	FALSE	FALSE	Yes	Yes	TRUE	FALSE	FALSE	FALSE	FALSE	FALSE	Yes	Yes	6	Good	No	I don't know	Yes	I don't know	Yes	2	Positive	Yes	Last year	Yes	FALSE	FALSE	FALSE	FALSE	FALSE	FALSE	FALSE	FALSE	Yes	3
5	Male	31-50	40	Secondary	Married	Farmer	Christian	Meso	>10 years	TRUE	Blackfly	Blackfly bite	TRUE	FALSE	FALSE	FALSE	FALSE	Yes	Yes	TRUE	FALSE	TRUE	FALSE	FALSE	FALSE	Yes		5	Good	Yes	No	No	Yes	Yes	2	Negative	Yes	Last year	Yes	FALSE	FALSE	FALSE	FALSE	FALSE	FALSE	FALSE	FALSE	Yes	3
6	Female	31-50	35	Tertiary	Married	Business	Christian	Meso	>10 years	TRUE	Blackfly	Contact with infected persons	FALSE	TRUE	TRUE	FALSE	FALSE	No	Yes	FALSE	FALSE	TRUE	FALSE	FALSE	FALSE	Yes	Yes	6	Good	Yes	I don't know	Yes	I don't know	Yes	3	Positive	Yes	A few months ago	Yes	FALSE	TRUE	FALSE	TRUE	FALSE	FALSE	FALSE	FALSE	Yes	3
7	Female	>50	59	Tertiary	Married	Business	Christian	Meso	>10 years	TRUE	Filarial worm	Blackfly bite	FALSE	FALSE	FALSE	FALSE	FALSE	No	Yes	FALSE	FALSE	FALSE	FALSE	FALSE	FALSE	Yes	Yes	7	Good	No	I don't know	No	I don't know	Yes	1	Negative	Yes	Last year	Yes	TRUE	FALSE	FALSE	FALSE	FALSE	FALSE	FALSE	FALSE	Yes	3
8	Female	31-50	38	Tertiary	Married	Business	Christian	Meso	>10 years	TRUE	Filarial worm	Blackfly bite	TRUE	FALSE	FALSE	TRUE	FALSE	Yes	I don't know	FALSE	FALSE	TRUE	FALSE	TRUE	FALSE	No	Yes	5	Good	Yes	No	Yes	No	Yes	4	Positive	Yes	Last year	Yes	TRUE	FALSE	FALSE	FALSE	FALSE	FALSE	FALSE	FALSE	Yes	3
9	Male	<30	26	None	Single	Employed	Christian	Hypo	<2 years	TRUE	Mosquito	Contact with infected persons	FALSE	FALSE	FALSE	TRUE	FALSE	Yes	Yes	TRUE	FALSE	FALSE	FALSE	FALSE	FALSE	Yes	Yes	5	Good	Yes	Yes	Yes	I don't know	No	3	Positive	Yes	A few months ago	Yes	TRUE	FALSE	TRUE	FALSE	FALSE	FALSE	FALSE	FALSE	Yes	3
10	Male	31-50	39	Secondary	Married	Farmer	Christian	Meso	>10 years	TRUE	Blackfly	I don't know	FALSE	TRUE	TRUE	FALSE	FALSE	Yes	Yes	FALSE	FALSE	FALSE	FALSE	FALSE	FALSE	Yes	Yes	5	Good	No	I don't know	Yes	Yes	Yes	2	Negative	Yes	Last year	Yes	FALSE	TRUE	FALSE	FALSE	FALSE	FALSE	FALSE	FALSE	No	2
11	Female	>50	60	Tertiary	Married	Business	Christian	Hyper	>10 years	TRUE	Blackfly	Blackfly bite	TRUE	FALSE	TRUE	TRUE	FALSE	Yes	Yes	FALSE	FALSE	TRUE	FALSE	FALSE	FALSE	Yes	Yes	6	Good	Yes	I don't know	No	Yes	Yes	2	Negative	Yes	Last year	No	FALSE	FALSE	FALSE	FALSE	FALSE	FALSE	FALSE	FALSE	Yes	3
12	Female	>50	53	Tertiary	Married	Student	Christian	Hyper	>10 years	TRUE	Filarial worm	Mosquito bite	FALSE	FALSE	FALSE	TRUE	FALSE	No	Yes	FALSE	FALSE	TRUE	TRUE	FALSE	FALSE	Yes	No	6	Good	Yes	Yes	No	Yes	Yes	3	Positive	Yes	Last year	Yes	FALSE	FALSE	FALSE	FALSE	FALSE	FALSE	FALSE	FALSE	Yes	3
13	Female	>50	51	Tertiary	Married	Student	Muslim	Hyper	>10 years	TRUE	Blackfly	Blackfly bite	FALSE	TRUE	FALSE	FALSE	FALSE	No	Yes	FALSE	FALSE	TRUE	TRUE	TRUE	FALSE	Yes		6	Good	Yes	Yes	Yes	Yes	Yes	4	Positive	Yes	Last year	No	FALSE	FALSE	FALSE	FALSE	FALSE	FALSE	FALSE	FALSE	Yes	3
14	Female	>50	53	Tertiary	Married	Student	Atheist	Hyper	>10 years	TRUE	Blackfly	Blackfly bite	TRUE	FALSE	TRUE	TRUE	FALSE	No	Yes	FALSE	FALSE	FALSE	FALSE	FALSE	FALSE	Yes	Yes	7	Good	No	I don't know	No	No	Yes	2	Negative	Yes	Last year	Yes	FALSE	FALSE	FALSE	FALSE	FALSE	FALSE	FALSE	FALSE	Yes	3
15	Male	31-50	45	Primary	Single	Farmer	Christian	Hypo	3-10 years	TRUE	Filarial worm	I don't know	FALSE	FALSE	TRUE	TRUE	FALSE	I don't know	Yes	FALSE	FALSE	FALSE	FALSE	FALSE	FALSE	No	Yes	5	Good	Yes	Yes	Yes	No	Yes	5	Positive	Yes	Last year	No	FALSE	FALSE	FALSE	FALSE	FALSE	FALSE	FALSE	FALSE	Yes	3
16	Female	>50	55	Tertiary	Married	Student	Muslim	Hyper	>10 years	TRUE	Filarial worm	Blackfly bite	FALSE	FALSE	TRUE	FALSE	FALSE	No	I don't know	FALSE	FALSE	FALSE	TRUE	FALSE	FALSE	No	Yes	6	Good	I don't know	Yes	No	I don't know	Yes	2	Negative	Yes	Last year	Yes	TRUE	FALSE	TRUE	FALSE	FALSE	FALSE	FALSE	FALSE	Yes	3
17	Female	>50	59	Tertiary	Married	Business	Christian	Meso	>10 years	TRUE	Mosquito	Blackfly bite	TRUE	FALSE	TRUE	FALSE	FALSE	I don't know	Yes	FALSE	FALSE	FALSE	TRUE	FALSE	FALSE	Yes	Yes	6	Good	Yes	No	No	I don't know	Yes	2	Negative	Yes	A few months ago	Yes	FALSE	FALSE	FALSE	FALSE	FALSE	FALSE	FALSE	FALSE	Yes	3
18	Male	<30	21	None	Single	Employed	Christian	Hypo	<2 years	TRUE	Poor hygiene	Blackfly bite	FALSE	FALSE	FALSE	FALSE	TRUE	I don't know	No	FALSE	FALSE	FALSE	FALSE	TRUE	FALSE	Yes	Yes	4	Poor	No	No	Yes	Yes	Yes	2	Negative	Yes	Last year	No	FALSE	FALSE	FALSE	FALSE	FALSE	FALSE	FALSE	FALSE	Yes	3
19	Female	31-50	48	Tertiary	Married	Business	Christian	Meso	>10 years	TRUE	Filarial worm	Blackfly bite	FALSE	FALSE	FALSE	FALSE	FALSE	No	Yes	FALSE	FALSE	TRUE	FALSE	FALSE	FALSE	Yes	No	6	Good	No	I don't know	No	No	Yes	2	Negative	Yes	The last two years	No	FALSE	FALSE	FALSE	FALSE	FALSE	FALSE	FALSE	FALSE	Yes	2
20	Male	<30	21	Primary	Single	Employed	Christian	Hypo	<2 years	TRUE	I don't know	Mosquito bite	TRUE	FALSE	FALSE	FALSE	FALSE	No	Yes	TRUE	FALSE	FALSE	FALSE	FALSE	FALSE	Yes	Yes	6	Good	No	I don't know	No	No	Yes	2	Negative	Yes	A few months ago	Yes	TRUE	FALSE	FALSE	FALSE	FALSE	FALSE	FALSE	FALSE	Yes	3
21	Female	>50	54	Tertiary	Married	Student	Atheist	Hyper	>10 years	TRUE	Filarial worm	I don't know	FALSE	FALSE	TRUE	FALSE	FALSE	No	Yes	FALSE	TRUE	TRUE	FALSE	FALSE	FALSE	Yes	Yes	7	Good	No	Yes	Yes	No	Yes	4	Positive	Yes	Last year	Yes	FALSE	FALSE	TRUE	FALSE	FALSE	FALSE	FALSE	FALSE	Yes	3
22	Male	<30	18	Primary	Single	Employed	Christian	Hypo	<2 years	TRUE	Filarial worm	Blackfly bite	TRUE	FALSE	FALSE	FALSE	FALSE	No	Yes	FALSE	FALSE	FALSE	FALSE	FALSE	FALSE	No	Yes	7	Good	Yes	Yes	No	Yes	Yes	3	Positive	Yes	Last year	Yes	FALSE	TRUE	FALSE	FALSE	FALSE	FALSE	FALSE	FALSE	No	2
23	Male	31-50	39	Secondary	Married	Farmer	Christian	Meso	>10 years	TRUE	Blackfly	Blackfly bite	FALSE	FALSE	FALSE	FALSE	FALSE	Yes	Yes	FALSE	FALSE	TRUE	TRUE	FALSE	FALSE	Yes		4	Poor	Yes	I don't know	No	I don't know	Yes	2	Negative	Yes	The last two years	Yes	TRUE	FALSE	TRUE	FALSE	FALSE	FALSE	FALSE	FALSE	Yes	2
24	Male	31-50	42	Primary	Single	Farmer	Christian	Hypo	3-10 years	TRUE	Filarial worm	Blackfly bite	TRUE	FALSE	FALSE	FALSE	FALSE	Yes	Yes	TRUE	FALSE	FALSE	FALSE	TRUE	FALSE	Yes	No	6	Good	No	I don't know	No	No	Yes	2	Negative	Yes	A few months ago	Yes	TRUE	FALSE	TRUE	FALSE	FALSE	FALSE	FALSE	FALSE	Yes	3
25	Female	31-50	40	Secondary	Married	Business	Christian	Meso	>10 years	TRUE	Mosquito	Blackfly bite	FALSE	FALSE	FALSE	TRUE	FALSE	No	Yes	TRUE	FALSE	FALSE	FALSE	FALSE	FALSE	Yes	Yes	7	Good	Yes	No	Yes	No	Yes	4	Positive	Yes	Last year	No	FALSE	FALSE	FALSE	FALSE	FALSE	FALSE	FALSE	FALSE	Yes	3
26	Male	<30	20	Primary	Single	Employed	Christian	Hypo	3-10 years	TRUE	Blackfly	Blackfly bite	TRUE	FALSE	TRUE	FALSE	FALSE	Yes	Yes	FALSE	FALSE	FALSE	FALSE	FALSE	FALSE	Yes	Yes	6	Good	No	No	Yes	No	Yes	3	Positive	Yes	Last year	Yes	TRUE	FALSE	TRUE	FALSE	FALSE	FALSE	FALSE	FALSE	Yes	3
27	Male	<30	28	Primary	Single	Farmer	Christian	Hypo	3-10 years	TRUE	Blackfly	Blackfly bite	TRUE	TRUE	TRUE	TRUE	FALSE	Yes	No	TRUE	TRUE	FALSE	TRUE	TRUE	FALSE	Yes	Yes	5	Good	I don't know	No	No	No	Yes	2	Negative	Yes	A few months ago	No	FALSE	FALSE	FALSE	FALSE	FALSE	FALSE	FALSE	FALSE	Yes	3
28	Male	<30	21	None	Single	Employed	Christian	Hypo	<2 years	TRUE	I don't know	Blackfly bite	FALSE	FALSE	FALSE	FALSE	FALSE	Yes	Yes	TRUE	FALSE	FALSE	FALSE	FALSE	FALSE	Yes	Yes	5	Good	No	I don't know	Yes	Yes	Yes	2	Negative	Yes	Last year	Yes	FALSE	FALSE	TRUE	FALSE	FALSE	FALSE	FALSE	FALSE	Yes	3
29	Male	<30	21	Primary	Single	Employed	Christian	Hypo	3-10 years	TRUE	Mosquito	Blackfly bite	TRUE	FALSE	FALSE	FALSE	FALSE	No	No	FALSE	FALSE	FALSE	FALSE	FALSE	FALSE	Yes	No	5	Good	Yes	No	Yes	I don't know	Yes	3	Positive	Yes	A few months ago	Yes	FALSE	TRUE	TRUE	FALSE	FALSE	FALSE	FALSE	FALSE	Yes	3
30	Female	31-50	44	Secondary	Married	Farmer	Christian	Meso	>10 years	TRUE	Blackfly	Blackfly bite	TRUE	FALSE	FALSE	FALSE	FALSE	No	Yes	FALSE	FALSE	TRUE	FALSE	FALSE	FALSE	Yes	Yes	7	Good	Yes	Yes	Yes	No	No	4	Positive	Yes	A few months ago	Yes	TRUE	FALSE	TRUE	FALSE	FALSE	FALSE	FALSE	FALSE	Yes	3
31	Female	>50	61	Tertiary	Married	Business	Christian	Hyper	>10 years	TRUE	Blackfly	Blackfly bite	TRUE	FALSE	FALSE	FALSE	FALSE	No	No	FALSE	TRUE	FALSE	FALSE	FALSE	FALSE	Yes	Yes	6	Good	No	Yes	Yes	I don't know	Yes	3	Positive	Yes	The last two years	Yes	FALSE	FALSE	FALSE	FALSE	FALSE	FALSE	FALSE	FALSE	Yes	2
32	Male	<30	18	Primary	Single	Employed	Christian	Hypo	3-10 years	TRUE	Blackfly	I don't know	FALSE	FALSE	TRUE	TRUE	FALSE	No	Yes	FALSE	FALSE	TRUE	FALSE	FALSE	FALSE	No	Yes	5	Good	No	Yes	Yes	No	Yes	4	Positive	Yes	A few months ago	Yes	FALSE	FALSE	FALSE	FALSE	FALSE	FALSE	FALSE	FALSE	Yes	3
33	Female	31-50	47	Secondary	Married	Farmer	Christian	Meso	>10 years	TRUE	Blackfly	Blackfly bite	FALSE	FALSE	TRUE	FALSE	FALSE	Yes	Yes	FALSE	FALSE	TRUE	FALSE	FALSE	FALSE	Yes	Yes	6	Good	I don't know	Yes	No	Yes	No	1	Negative	Yes	The last two years	Yes	FALSE	FALSE	FALSE	FALSE	FALSE	FALSE	FALSE	FALSE	Yes	2
34	Female	>50	58	Tertiary	Married	Student	Christian	Hyper	>10 years	TRUE	Filarial worm	Mosquito bite	TRUE	FALSE	TRUE	FALSE	FALSE	Yes	Yes	FALSE	FALSE	TRUE	FALSE	FALSE	FALSE	Yes	Yes	6	Good	Yes	No	No	I don't know	Yes	2	Negative	Yes	A few months ago	Yes	TRUE	FALSE	FALSE	TRUE	FALSE	FALSE	FALSE	FALSE	Yes	3
35	Male	<30	24	Primary	Single	Employed	Christian	Hypo	3-10 years	TRUE	Blackfly	Blackfly bite	TRUE	FALSE	FALSE	FALSE	FALSE	Yes	No	FALSE	FALSE	TRUE	TRUE	FALSE	FALSE	No	Yes	4	Poor	Yes	I don't know	Yes	No	No	3	Positive	Yes	Last year	Yes	FALSE	FALSE	FALSE	FALSE	FALSE	FALSE	FALSE	FALSE	Yes	3
36	Male	31-50	39	Secondary	Married	Farmer	Christian	Meso	>10 years	TRUE	Blackfly	Blackfly bite	TRUE	FALSE	TRUE	FALSE	FALSE	No	Yes	TRUE	FALSE	FALSE	FALSE	FALSE	FALSE	Yes	Yes	7	Good	Yes	Yes	Yes	No	Yes	5	Positive	Yes	Last year	No	FALSE	FALSE	FALSE	FALSE	FALSE	FALSE	FALSE	FALSE	Yes	3
37	Male	<30	19	None	Single	Employed	Christian	Hypo	<2 years	TRUE	Filarial worm	Blackfly bite	FALSE	TRUE	TRUE	FALSE	FALSE	No	Yes	FALSE	FALSE	FALSE	FALSE	FALSE	FALSE	Yes		7	Good	Yes	Yes	Yes	Yes	Yes	4	Positive	Yes	Last year	Yes	FALSE	FALSE	FALSE	FALSE	FALSE	FALSE	FALSE	FALSE	Yes	3
38	Female	>50	53	Tertiary	Married	Business	Christian	Meso	>10 years	TRUE	Filarial worm	Blackfly bite	TRUE	FALSE	FALSE	FALSE	FALSE	No	Yes	FALSE	FALSE	FALSE	FALSE	FALSE	FALSE	No	Yes	7	Good	I don't know	No	No	I don't know	Yes	1	Negative	Yes	Last year	Yes	TRUE	FALSE	FALSE	FALSE	FALSE	FALSE	FALSE	FALSE	No	2
39	Female	31-50	43	Tertiary	Married	Business	Christian	Meso	>10 years	TRUE	Mosquito	Blackfly bite	TRUE	FALSE	FALSE	FALSE	TRUE	Yes	Yes	FALSE	FALSE	FALSE	FALSE	FALSE	FALSE	Yes	Yes	6	Good	No	No	Yes	No	Yes	3	Positive	Yes	A few months ago	Yes	FALSE	FALSE	FALSE	TRUE	FALSE	FALSE	FALSE	FALSE	Yes	3
40	Female	31-50	43	Secondary	Married	Farmer	Christian	Meso	>10 years	TRUE	Blackfly	Blackfly bite	TRUE	FALSE	FALSE	TRUE	FALSE	No	Yes	FALSE	FALSE	TRUE	FALSE	FALSE	FALSE	Yes	Yes	7	Good	No	Yes	No	I don't know	Yes	2	Negative	Yes	Last year	No	FALSE	FALSE	FALSE	FALSE	FALSE	FALSE	FALSE	FALSE	Yes	3
41	Female	31-50	46	Secondary	Married	Farmer	Christian	Meso	>10 years	TRUE	Blackfly	Blackfly bite	TRUE	FALSE	TRUE	TRUE	FALSE	No	Yes	FALSE	FALSE	TRUE	FALSE	FALSE	FALSE	Yes		6	Good	No	No	Yes	Yes	Yes	2	Negative	Yes	The last two years	Yes	TRUE	TRUE	FALSE	FALSE	FALSE	FALSE	FALSE	FALSE	Yes	2
42	Male	31-50	41	Secondary	Married	Farmer	Christian	Meso	>10 years	TRUE	Filarial worm	Mosquito bite	TRUE	FALSE	FALSE	TRUE	FALSE	No	Yes	FALSE	FALSE	FALSE	FALSE	FALSE	FALSE	Yes	Yes	7	Good	I don't know	I don't know	No	No	Yes	2	Negative	Yes	Last year	Yes	TRUE	TRUE	FALSE	FALSE	FALSE	FALSE	FALSE	FALSE	Yes	3
43	Male	31-50	41	Secondary	Married	Farmer	Christian	Meso	>10 years	TRUE	Filarial worm	Blackfly bite	FALSE	FALSE	TRUE	FALSE	FALSE	No	Yes	FALSE	FALSE	FALSE	FALSE	TRUE	TRUE	Yes	Yes	8	Good	No	Yes	Yes	I don't know	Yes	3	Positive	Yes	A few months ago	No	FALSE	FALSE	FALSE	FALSE	FALSE	FALSE	FALSE	FALSE	Yes	3
44	Female	31-50	44	Tertiary	Married	Business	Christian	Meso	>10 years	TRUE	Filarial worm	I don't know	TRUE	TRUE	TRUE	FALSE	FALSE	Yes	Yes	TRUE	FALSE	TRUE	FALSE	FALSE	FALSE	Yes	Yes	6	Good	Yes	I don't know	No	Yes	Yes	2	Negative	Yes	A few months ago	Yes	TRUE	TRUE	FALSE	FALSE	FALSE	FALSE	FALSE	FALSE	Yes	3
45	Female	>50	62	Tertiary	Married	Student	Muslim	Hyper	>10 years	TRUE	Filarial worm	Blackfly bite	TRUE	FALSE	FALSE	FALSE	FALSE	Yes	Yes	FALSE	FALSE	TRUE	FALSE	TRUE	FALSE	Yes	Yes	7	Good	No	No	Yes	Yes	No	1	Negative	Yes	Last year	Yes	FALSE	FALSE	FALSE	FALSE	FALSE	FALSE	FALSE	FALSE	Yes	3
46	Male	<30	19	None	Single	Employed	Christian	Hypo	<2 years	TRUE	Filarial worm	Blackfly bite	TRUE	FALSE	TRUE	FALSE	FALSE	Yes	Yes	FALSE	FALSE	TRUE	FALSE	FALSE	FALSE	Yes	Yes	7	Good	No	I don't know	Yes	I don't know	Yes	2	Negative	Yes	Last year	No	FALSE	FALSE	FALSE	FALSE	FALSE	FALSE	FALSE	FALSE	Yes	3
47	Female	31-50	33	Secondary	Married	Farmer	Christian	Meso	>10 years	TRUE	Blackfly	Mosquito bite	FALSE	FALSE	FALSE	FALSE	FALSE	No	Yes	FALSE	FALSE	FALSE	FALSE	FALSE	FALSE	Yes	Yes	5	Poor	No	Yes	No	No	Yes	3	Positive	Yes	A few months ago	Yes	TRUE	FALSE	FALSE	TRUE	FALSE	FALSE	FALSE	FALSE	Yes	3
48	Male	31-50	36	Primary	Single	Farmer	Christian	Hypo	3-10 years	TRUE	Filarial worm	Blackfly bite	TRUE	FALSE	TRUE	FALSE	FALSE	No	Yes	FALSE	FALSE	FALSE	FALSE	FALSE	FALSE	Yes	Yes	8	Good	No	Yes	No	Yes	Yes	2	Negative	Yes	Last year	Yes	TRUE	FALSE	FALSE	TRUE	FALSE	FALSE	FALSE	FALSE	No	2
49	Female	31-50	41	Secondary	Married	Business	Christian	Meso	>10 years	TRUE	Filarial worm	Mosquito bite	TRUE	TRUE	FALSE	FALSE	FALSE	No	Yes	FALSE	FALSE	FALSE	FALSE	FALSE	FALSE	Yes	Yes	7	Good	I don't know	No	No	I don't know	Yes	1	Negative	Yes	Last year	Yes	TRUE	TRUE	TRUE	FALSE	FALSE	FALSE	FALSE	FALSE	Yes	3
50	Male	<30	18	Primary	Single	Employed	Christian	Hypo	3-10 years	TRUE	Blackfly	I don't know	FALSE	FALSE	FALSE	FALSE	FALSE	No	I don't know	FALSE	FALSE	TRUE	FALSE	FALSE	FALSE	Yes	Yes	4	Poor	I don't know	No	Yes	No	Yes	3	Positive	Yes	A few months ago	Yes	TRUE	FALSE	TRUE	FALSE	FALSE	FALSE	FALSE	FALSE	Yes	3
51	Female	31-50	34	Secondary	Married	Farmer	Christian	Meso	>10 years	TRUE	Mosquito	Mosquito bite	TRUE	FALSE	FALSE	FALSE	FALSE	Yes	Yes	FALSE	FALSE	FALSE	FALSE	FALSE	FALSE	No		3	Poor	No	No	No	No	Yes	2	Negative	Yes	Last year	Yes	TRUE	FALSE	FALSE	TRUE	FALSE	FALSE	FALSE	FALSE	Yes	3
52	Female	>50	65	Tertiary	Married	Student	Muslim	Hyper	>10 years	TRUE	Filarial worm	Contact with infected persons	TRUE	TRUE	FALSE	FALSE	FALSE	No	Yes	FALSE	FALSE	TRUE	FALSE	TRUE	FALSE	Yes	Yes	7	Good	No	Yes	No	Yes	Yes	2	Negative	Yes	A few months ago	No	FALSE	FALSE	FALSE	FALSE	FALSE	FALSE	FALSE	FALSE	Yes	3
53	Female	>50	54	Tertiary	Married	Student	Atheist	Hyper	>10 years	TRUE	Filarial worm	Blackfly bite	TRUE	TRUE	FALSE	FALSE	TRUE	Yes	Yes	TRUE	FALSE	FALSE	FALSE	FALSE	FALSE	No	Yes	6	Good	Yes	Yes	Yes	Yes	No	3	Positive	Yes	A few months ago	No	FALSE	FALSE	FALSE	FALSE	FALSE	FALSE	FALSE	FALSE	Yes	3
54	Female	31-50	44	Secondary	Married	Farmer	Christian	Meso	>10 years	TRUE	Filarial worm	Blackfly bite	FALSE	FALSE	FALSE	TRUE	TRUE	No	Yes	TRUE	FALSE	TRUE	TRUE	FALSE	FALSE	Yes	Yes	8	Good	No	I don't know	No	Yes	Yes	1	Negative	Yes	Last year	Yes	TRUE	FALSE	FALSE	FALSE	FALSE	FALSE	FALSE	FALSE	Yes	3
55	Female	31-50	35	Secondary	Married	Farmer	Christian	Meso	>10 years	TRUE	Filarial worm	I don't know	FALSE	FALSE	FALSE	FALSE	FALSE	Yes	Yes	FALSE	FALSE	FALSE	FALSE	FALSE	FALSE	Yes	Yes	5	Poor	No	Yes	No	No	Yes	3	Positive	Yes	Last year	Yes	TRUE	FALSE	FALSE	FALSE	TRUE	TRUE	FALSE	FALSE	Yes	3
56	Male	31-50	39	Primary	Single	Farmer	Christian	Hypo	3-10 years	TRUE	Blackfly	Blackfly bite	FALSE	FALSE	FALSE	FALSE	FALSE	No	Yes	FALSE	FALSE	TRUE	FALSE	FALSE	FALSE	Yes	Yes	6	Good	Yes	I don't know	No	No	Yes	3	Positive	Yes	A few months ago	Yes	FALSE	FALSE	FALSE	FALSE	FALSE	FALSE	FALSE	FALSE	Yes	3
57	Female	>50	56	Tertiary	Married	Student	Christian	Hyper	>10 years	TRUE	Filarial worm	Contact with infected persons	FALSE	FALSE	FALSE	FALSE	FALSE	No	Yes	FALSE	FALSE	FALSE	FALSE	FALSE	FALSE	Yes		5	Poor	No	Yes	Yes	No	Yes	4	Positive	Yes	A few months ago	Yes	FALSE	FALSE	TRUE	FALSE	FALSE	FALSE	FALSE	FALSE	Yes	3
58	Female	31-50	41	Secondary	Married	Farmer	Christian	Meso	>10 years	TRUE	I don't know	Blackfly bite	FALSE	FALSE	FALSE	FALSE	FALSE	No	Yes	FALSE	TRUE	FALSE	FALSE	FALSE	FALSE	No	Yes	5	Poor	No	Yes	Yes	I don't know	No	2	Negative	Yes	Last year	Yes	FALSE	FALSE	FALSE	FALSE	FALSE	FALSE	FALSE	FALSE	Yes	3
59	Female	31-50	38	Secondary	Married	Farmer	Christian	Meso	>10 years	TRUE	Filarial worm	Blackfly bite	TRUE	FALSE	TRUE	FALSE	FALSE	Yes	Yes	FALSE	FALSE	FALSE	FALSE	FALSE	FALSE	Yes	No	6	Good	I don't know	No	No	I don't know	Yes	1	Negative	Yes	Last year	No	FALSE	FALSE	FALSE	FALSE	FALSE	FALSE	FALSE	FALSE	Yes	3
60	Female	>50	62	Tertiary	Married	Student	Muslim	Hyper	>10 years	TRUE	Blackfly	I don't know	FALSE	FALSE	FALSE	FALSE	FALSE	No	Yes	FALSE	FALSE	TRUE	FALSE	FALSE	FALSE	Yes		4	Poor	No	Yes	No	I don't know	Yes	2	Negative	Yes	Last year	No	FALSE	FALSE	FALSE	FALSE	FALSE	FALSE	FALSE	FALSE	Yes	3
61	Female	>50	54	Tertiary	Married	Student	Muslim	Hyper	>10 years	TRUE	Mosquito	Blackfly bite	FALSE	FALSE	TRUE	FALSE	FALSE	Yes	Yes	FALSE	FALSE	FALSE	FALSE	TRUE	FALSE	Yes	No	5	Poor	Yes	No	Yes	No	Yes	4	Positive	No			FALSE	FALSE	FALSE	FALSE	FALSE	FALSE	FALSE	FALSE	Yes	1
62	Female	31-50	50	Secondary	Married	Farmer	Christian	Meso	>10 years	TRUE	Mosquito	Filarial worm	TRUE	FALSE	FALSE	FALSE	FALSE	Yes	Yes	FALSE	FALSE	TRUE	FALSE	FALSE	FALSE	Yes	Yes	5	Poor	Yes	No	Yes	No	Yes	4	Positive	Yes	A few months ago	Yes	FALSE	FALSE	TRUE	TRUE	TRUE	FALSE	FALSE	TRUE	Yes	3
63	Female	31-50	33	Secondary	Married	Farmer	Christian	Meso	>10 years	TRUE	Poor hygiene	Mosquito bite	TRUE	FALSE	TRUE	TRUE	FALSE	No	I don't know	TRUE	FALSE	FALSE	FALSE	FALSE	FALSE	Yes	Yes	5	Poor	Yes	No	No	No	Yes	3	Positive	Yes	Last year	Yes	FALSE	FALSE	FALSE	FALSE	FALSE	FALSE	FALSE	FALSE	Yes	3
64	Male	31-50	35	Primary	Single	Farmer	Christian	Meso	>10 years	TRUE	Blackfly	I don't know	FALSE	FALSE	TRUE	FALSE	FALSE	No	Yes	FALSE	FALSE	FALSE	FALSE	TRUE	FALSE	Yes	Yes	6	Good	No	Yes	No	I don't know	Yes	2	Negative	Yes	A few months ago	No	FALSE	FALSE	FALSE	FALSE	FALSE	FALSE	FALSE	FALSE	Yes	3
65	Female	31-50	50	Secondary	Married	Farmer	Christian	Meso	>10 years	TRUE	Blackfly	Mosquito bite	TRUE	FALSE	FALSE	FALSE	FALSE	No	Yes	FALSE	FALSE	FALSE	FALSE	FALSE	FALSE	Yes	Yes	6	Good	Yes	No	Yes	No	Yes	4	Positive	Yes	Last year	Yes	TRUE	FALSE	TRUE	FALSE	FALSE	FALSE	FALSE	FALSE	Yes	3
66	Female	31-50	50	Secondary	Married	Farmer	Christian	Meso	>10 years	TRUE	Filarial worm	Blackfly bite	FALSE	FALSE	FALSE	FALSE	FALSE	No	Yes	FALSE	TRUE	FALSE	FALSE	FALSE	FALSE	Yes	Yes	7	Good	I don't know	I don't know	Yes	Yes	Yes	2	Negative	Yes	A few months ago	Yes	FALSE	TRUE	FALSE	FALSE	FALSE	FALSE	FALSE	FALSE	Yes	3
67	Female	>50	56	Tertiary	Married	Student	Atheist	Hyper	>10 years	TRUE	Blackfly	Contact with infected persons	TRUE	FALSE	FALSE	FALSE	FALSE	No	Yes	FALSE	FALSE	FALSE	TRUE	FALSE	FALSE	Yes	Yes	6	Good	No	Yes	Yes	No	Yes	4	Positive	Yes	A few months ago	Yes	TRUE	FALSE	TRUE	FALSE	TRUE	TRUE	FALSE	FALSE	Yes	3
68	Male	31-50	39	Secondary	Married	Farmer	Christian	Meso	>10 years	TRUE	Filarial worm	Blackfly bite	TRUE	FALSE	FALSE	FALSE	FALSE	No	Yes	TRUE	TRUE	FALSE	TRUE	FALSE	FALSE	Yes	Yes	8	Good	No	No	Yes	I don't know	Yes	2	Negative	Yes	Last year	Yes	TRUE	FALSE	FALSE	FALSE	FALSE	FALSE	FALSE	FALSE	Yes	3
69	Female	31-50	39	Secondary	Married	Business	Christian	Meso	>10 years	TRUE	Filarial worm	Blackfly bite	FALSE	FALSE	FALSE	FALSE	TRUE	No	Yes	TRUE	FALSE	FALSE	FALSE	TRUE	FALSE	Yes	Yes	7	Good	No	Yes	No	I don't know	Yes	2	Negative	Yes	A few months ago	Yes	FALSE	FALSE	TRUE	FALSE	FALSE	FALSE	FALSE	FALSE	Yes	3
70	Female	>50	71	Tertiary	Married	Student	Muslim	Hyper	>10 years	TRUE	Filarial worm	Blackfly bite	TRUE	FALSE	TRUE	TRUE	FALSE	Yes	I don't know	FALSE	FALSE	FALSE	FALSE	FALSE	TRUE	Yes	Yes	6	Good	No	No	Yes	I don't know	Yes	2	Negative	Yes	Last year	Yes	TRUE	FALSE	FALSE	FALSE	FALSE	FALSE	FALSE	FALSE	Yes	3
71	Male	31-50	48	Primary	Single	Farmer	Christian	Hypo	3-10 years	TRUE	Filarial worm	Filarial worm	TRUE	FALSE	FALSE	TRUE	FALSE	No	Yes	FALSE	FALSE	FALSE	TRUE	FALSE	FALSE	Yes	Yes	7	Good	Yes	No	Yes	Yes	Yes	3	Positive	Yes	Last year	Yes	FALSE	TRUE	FALSE	FALSE	FALSE	FALSE	FALSE	FALSE	Yes	3
72	Female	31-50	33	Secondary	Married	Farmer	Christian	Meso	>10 years	TRUE	Blackfly	Blackfly bite	TRUE	TRUE	FALSE	TRUE	FALSE	Yes	Yes	FALSE	TRUE	TRUE	FALSE	FALSE	FALSE	Yes	No	5	Poor	No	I don't know	No	No	Yes	2	Negative	Yes	The last two years	No	FALSE	FALSE	FALSE	FALSE	FALSE	FALSE	FALSE	FALSE	Yes	2
73	Female	31-50	41	Secondary	Married	Farmer	Christian	Meso	>10 years	TRUE	Filarial worm	Mosquito bite	TRUE	FALSE	FALSE	FALSE	FALSE	No	Yes	TRUE	FALSE	FALSE	FALSE	FALSE	TRUE	No	No	5	Poor	Yes	No	No	I don't know	Yes	2	Negative	Yes	A few months ago	Yes	TRUE	FALSE	FALSE	TRUE	FALSE	FALSE	FALSE	FALSE	Yes	3
74	Male	31-50	44	Primary	Single	Farmer	Christian	Hypo	3-10 years	TRUE	Blackfly	Blackfly bite	TRUE	FALSE	FALSE	TRUE	FALSE	No	I don't know	FALSE	TRUE	FALSE	FALSE	FALSE	FALSE	Yes	No	5	Poor	No	No	Yes	Yes	Yes	2	Negative	No			FALSE	FALSE	FALSE	FALSE	FALSE	FALSE	FALSE	FALSE	Yes	1
75	Female	>50	59	Tertiary	Married	Student	Muslim	Hyper	>10 years	TRUE	Mosquito	Mosquito bite	TRUE	FALSE	TRUE	FALSE	FALSE	Yes	Yes	FALSE	FALSE	TRUE	FALSE	FALSE	FALSE	Yes	Yes	5	Poor	No	No	No	I don't know	No	0	Negative	Yes	A few months ago	Yes	TRUE	FALSE	TRUE	FALSE	FALSE	FALSE	FALSE	FALSE	Yes	3
76	Male	31-50	48	Primary	Single	Farmer	Christian	Hypo	>10 years	TRUE	Filarial worm	I don't know	TRUE	FALSE	FALSE	FALSE	FALSE	Yes	Yes	FALSE	FALSE	FALSE	FALSE	FALSE	FALSE	No	Yes	5	Poor	No	Yes	Yes	No	Yes	4	Positive	Yes	A few months ago	No	FALSE	FALSE	FALSE	FALSE	FALSE	FALSE	FALSE	FALSE	Yes	3
77	Male	<30	22	Primary	Single	Employed	Christian	Hypo	3-10 years	TRUE	Blackfly	Blackfly bite	TRUE	FALSE	TRUE	TRUE	FALSE	Yes	Yes	TRUE	FALSE	FALSE	FALSE	FALSE	FALSE	Yes	No	5	Poor	I don't know	Yes	No	No	Yes	3	Positive	Yes	Last year	No	FALSE	FALSE	FALSE	FALSE	FALSE	FALSE	FALSE	FALSE	Yes	3
78	Female	31-50	34	Secondary	Married	Farmer	Christian	Meso	>10 years	TRUE	Filarial worm	Mosquito bite	FALSE	FALSE	TRUE	TRUE	FALSE	No	Yes	FALSE	FALSE	TRUE	FALSE	FALSE	FALSE	Yes	Yes	7	Good	No	Yes	Yes	No	Yes	4	Positive	Yes	Last year	Yes	TRUE	FALSE	TRUE	FALSE	FALSE	FALSE	FALSE	FALSE	Yes	3
79	Male	31-50	30	Primary	Single	Farmer	Christian	Hypo	>10 years	TRUE	Filarial worm	I don't know	TRUE	FALSE	FALSE	TRUE	FALSE	No	Yes	FALSE	TRUE	FALSE	FALSE	TRUE	FALSE	Yes		6	Good	Yes	I don't know	No	Yes	Yes	2	Negative	Yes	The last two years	Yes	TRUE	FALSE	TRUE	TRUE	FALSE	FALSE	FALSE	FALSE	Yes	2
80	Male	31-50	45	Primary	Single	Farmer	Christian	Meso	>10 years	TRUE	Filarial worm	Mosquito bite	TRUE	FALSE	FALSE	TRUE	FALSE	No	Yes	FALSE	FALSE	FALSE	TRUE	FALSE	FALSE	Yes	No	6	Good	Yes	Yes	No	No	Yes	4	Positive	No			FALSE	FALSE	FALSE	FALSE	FALSE	FALSE	FALSE	FALSE	No	0
81	Male	<30	22	None	Single	Employed	Christian	Hypo	<2 years	TRUE	Filarial worm	Mosquito bite	TRUE	FALSE	FALSE	FALSE	FALSE	No	Yes	FALSE	TRUE	TRUE	FALSE	FALSE	FALSE	Yes	No	6	Good	Yes	Yes	No	I don't know	Yes	3	Positive	Yes	A few months ago	Yes	FALSE	TRUE	FALSE	FALSE	FALSE	FALSE	FALSE	FALSE	Yes	3
82	Male	<30	19	Primary	Single	Farmer	Christian	Hypo	3-10 years	TRUE	Filarial worm	Blackfly bite	FALSE	FALSE	FALSE	FALSE	FALSE	Yes	Yes	FALSE	FALSE	TRUE	FALSE	FALSE	FALSE	Yes	Yes	6	Good	No	Yes	Yes	Yes	Yes	3	Positive	Yes	A few months ago	No	FALSE	FALSE	FALSE	FALSE	FALSE	FALSE	FALSE	FALSE	Yes	3
83	Female	>50	61	Tertiary	Married	Business	Christian	Meso	>10 years	TRUE	Filarial worm	Mosquito bite	TRUE	FALSE	FALSE	TRUE	FALSE	No	Yes	FALSE	FALSE	FALSE	FALSE	FALSE	FALSE	Yes	Yes	7	Good	No	Yes	Yes	Yes	No	2	Negative	No			FALSE	FALSE	FALSE	FALSE	FALSE	FALSE	FALSE	FALSE	No	0
84	Female	>50	59	Tertiary	Married	Student	Muslim	Hyper	>10 years	TRUE	Mosquito	Blackfly bite	TRUE	FALSE	TRUE	FALSE	FALSE	No	No	FALSE	FALSE	FALSE	FALSE	FALSE	FALSE	Yes		5	Poor	No	Yes	Yes	Yes	Yes	3	Positive	Yes	Last year	No	FALSE	FALSE	FALSE	FALSE	FALSE	FALSE	FALSE	FALSE	Yes	3
85	Female	31-50	35	Secondary	Married	Business	Christian	Meso	>10 years	TRUE	Blackfly	Blackfly bite	TRUE	FALSE	FALSE	TRUE	FALSE	Yes	Yes	FALSE	FALSE	FALSE	FALSE	FALSE	FALSE	Yes	Yes	6	Good	I don't know	Yes	Yes	No	Yes	4	Positive	Yes	Last year	Yes	FALSE	TRUE	FALSE	FALSE	FALSE	FALSE	FALSE	FALSE	Yes	3
86	Male	31-50	47	Primary	Single	Farmer	Christian	Hypo	3-10 years	TRUE	Filarial worm	Blackfly bite	TRUE	FALSE	TRUE	FALSE	FALSE	I don't know	Yes	FALSE	FALSE	TRUE	TRUE	FALSE	FALSE	Yes	Yes	7	Good	No	I don't know	No	I don't know	Yes	1	Negative	Yes	Last year	Yes	TRUE	TRUE	FALSE	FALSE	FALSE	FALSE	FALSE	FALSE	Yes	3
87	Female	31-50	41	Secondary	Married	Farmer	Christian	Meso	>10 years	TRUE	Filarial worm	Blackfly bite	FALSE	FALSE	FALSE	FALSE	FALSE	No	Yes	FALSE	TRUE	TRUE	TRUE	FALSE	FALSE	Yes		6	Good	I don't know	No	No	No	Yes	2	Negative	Yes	A few months ago	Yes	FALSE	FALSE	FALSE	FALSE	FALSE	FALSE	FALSE	FALSE	Yes	3
88	Female	31-50	43	Secondary	Married	Farmer	Christian	Meso	>10 years	TRUE	Blackfly	I don't know	FALSE	FALSE	FALSE	TRUE	FALSE	No	Yes	TRUE	FALSE	TRUE	TRUE	FALSE	FALSE	Yes	Yes	6	Good	Yes	Yes	Yes	I don't know	Yes	4	Positive	Yes	A few months ago	Yes	TRUE	FALSE	FALSE	FALSE	FALSE	FALSE	FALSE	FALSE	Yes	3
89	Female	>50	62	Tertiary	Married	Student	Christian	Hyper	>10 years	TRUE	Mosquito	Mosquito bite	FALSE	FALSE	FALSE	FALSE	FALSE	No	Yes	FALSE	FALSE	FALSE	FALSE	FALSE	FALSE	Yes	Yes	5	Good	No	Yes	Yes	No	Yes	4	Positive	Yes	Last year	Yes	FALSE	FALSE	FALSE	FALSE	FALSE	FALSE	FALSE	FALSE	Yes	3
90	Female	31-50	43	Secondary	Married	Farmer	Christian	Meso	>10 years	TRUE	Blackfly	Blackfly bite	TRUE	FALSE	FALSE	FALSE	FALSE	No	Yes	TRUE	FALSE	TRUE	FALSE	FALSE	FALSE	No		5	Good	No	Yes	Yes	Yes	Yes	3	Positive	Yes	Last year	Yes	FALSE	FALSE	FALSE	FALSE	FALSE	FALSE	FALSE	FALSE	Yes	3
91	Male	<30	28	Primary	Single	Employed	Christian	Hypo	3-10 years	TRUE	Blackfly	Mosquito bite	TRUE	TRUE	FALSE	FALSE	FALSE	No	Yes	FALSE	FALSE	TRUE	FALSE	FALSE	FALSE	Yes		5	Good	Yes	No	Yes	I don't know	No	2	Negative	No			FALSE	FALSE	FALSE	FALSE	FALSE	FALSE	FALSE	FALSE	No	0
92	Male	<30	24	None	Single	Employed	Christian	Hypo	<2 years	TRUE	Filarial worm	Blackfly bite	TRUE	FALSE	FALSE	FALSE	FALSE	No	Yes	TRUE	FALSE	FALSE	FALSE	TRUE	FALSE	Yes	Yes	8	Good	No	No	No	I don't know	Yes	1	Negative	Yes	The last two years	Yes	FALSE	FALSE	FALSE	FALSE	TRUE	TRUE	FALSE	FALSE	Yes	2
93	Male	<30	18	Primary	Single	Employed	Christian	Hypo	3-10 years	TRUE	Filarial worm	Blackfly bite	FALSE	FALSE	FALSE	FALSE	FALSE	No	Yes	FALSE	TRUE	FALSE	TRUE	FALSE	FALSE	Yes	Yes	7	Good	Yes	Yes	Yes	No	Yes	5	Positive	Yes	Last year	No	FALSE	FALSE	FALSE	FALSE	FALSE	FALSE	FALSE	FALSE	Yes	3
94	Male	<30	21	Primary	Single	Employed	Christian	Hypo	3-10 years	TRUE	Filarial worm	Blackfly bite	TRUE	FALSE	FALSE	TRUE	FALSE	No	Yes	TRUE	FALSE	TRUE	FALSE	FALSE	FALSE	Yes		7	Good	Yes	Yes	No	Yes	No	2	Negative	Yes	A few months ago	Yes	FALSE	FALSE	FALSE	FALSE	FALSE	FALSE	FALSE	FALSE	No	2
95	Male	<30	23	Primary	Single	Employed	Christian	Hypo	3-10 years	TRUE	Filarial worm	Mosquito bite	TRUE	FALSE	FALSE	TRUE	FALSE	No	Yes	TRUE	FALSE	FALSE	FALSE	FALSE	FALSE	Yes	Yes	7	Good	No	Yes	No	No	Yes	3	Positive	No			FALSE	FALSE	FALSE	FALSE	FALSE	FALSE	FALSE	FALSE	Yes	1
96	Female	>50	55	Tertiary	Married	Student	Christian	Hyper	>10 years	TRUE	Blackfly	Mosquito bite	FALSE	FALSE	FALSE	TRUE	FALSE	No	Yes	TRUE	FALSE	FALSE	TRUE	FALSE	FALSE	Yes	No	5	Good	Yes	I don't know	Yes	No	Yes	4	Positive	Yes	A few months ago	Yes	FALSE	FALSE	FALSE	FALSE	FALSE	FALSE	FALSE	FALSE	No	2
97	Male	<30	24	Primary	Single	Employed	Christian	Hypo	<2 years	TRUE	Filarial worm	I don't know	TRUE	FALSE	FALSE	FALSE	FALSE	Yes	Yes	FALSE	FALSE	TRUE	FALSE	FALSE	FALSE	Yes	No	5	Good	No	Yes	Yes	Yes	Yes	3	Positive	No			FALSE	FALSE	FALSE	FALSE	FALSE	FALSE	FALSE	FALSE	Yes	1
98	Male	31-50	38	Secondary	Married	Farmer	Christian	Meso	>10 years	TRUE	Filarial worm	I don't know	TRUE	FALSE	TRUE	TRUE	FALSE	Yes	No	FALSE	FALSE	TRUE	FALSE	FALSE	FALSE	Yes	No	4	Poor	I don't know	Yes	No	I don't know	Yes	2	Negative	Yes	A few months ago	Yes	FALSE	TRUE	FALSE	FALSE	FALSE	FALSE	FALSE	FALSE	Yes	3
99	Female	>50	64	Tertiary	Married	Student	Christian	Hyper	>10 years	TRUE	Blackfly	Blackfly bite	FALSE	FALSE	FALSE	FALSE	FALSE	No	Yes	TRUE	FALSE	TRUE	FALSE	FALSE	FALSE	Yes		5	Good	Yes	I don't know	Yes	No	Yes	4	Positive	Yes	A few months ago	No	FALSE	FALSE	FALSE	FALSE	FALSE	FALSE	FALSE	FALSE	Yes	3
100	Male	31-50	37	Secondary	Married	Farmer	Christian	Meso	>10 years	TRUE	Blackfly	Contact with infected persons	TRUE	FALSE	FALSE	FALSE	FALSE	No	Yes	FALSE	FALSE	TRUE	FALSE	TRUE	FALSE	Yes		5	Good	I don't know	Yes	Yes	No	No	3	Positive	Yes	Last year	Yes	FALSE	FALSE	TRUE	FALSE	FALSE	FALSE	FALSE	FALSE	Yes	3
101	Male	<30	22	Primary	Single	Farmer	Christian	Hypo	3-10 years	TRUE	Filarial worm	Blackfly bite	TRUE	FALSE	FALSE	FALSE	FALSE	No	Yes	TRUE	FALSE	TRUE	FALSE	FALSE	FALSE	Yes	Yes	8	Good	Yes	No	Yes	I don't know	Yes	3	Positive	Yes	The last two years	Yes	TRUE	FALSE	TRUE	FALSE	FALSE	FALSE	FALSE	FALSE	Yes	2
102	Male	31-50	31	Secondary	Married	Farmer	Christian	Meso	>10 years	TRUE	Filarial worm	I don't know	TRUE	FALSE	FALSE	FALSE	FALSE	No	Yes	FALSE	FALSE	TRUE	FALSE	FALSE	FALSE	Yes		6	Good	No	Yes	No	Yes	Yes	2	Positive	Yes	A few months ago	No	FALSE	FALSE	FALSE	FALSE	FALSE	FALSE	FALSE	FALSE	Yes	3
103	Female	31-50	41	Secondary	Married	Farmer	Christian	Meso	>10 years	TRUE	Mosquito	Blackfly bite	TRUE	FALSE	TRUE	FALSE	FALSE	Yes	Yes	FALSE	FALSE	FALSE	FALSE	FALSE	FALSE	Yes	Yes	6	Good	No	Yes	Yes	No	Yes	4	Positive	Yes	Last year	Yes	FALSE	TRUE	FALSE	FALSE	FALSE	FALSE	FALSE	FALSE	Yes	3
104	Female	>50	51	Tertiary	Married	Business	Christian	Meso	>10 years	TRUE	Filarial worm	Mosquito bite	FALSE	FALSE	FALSE	FALSE	FALSE	Yes	Yes	FALSE	FALSE	TRUE	FALSE	FALSE	FALSE	Yes	Yes	5	Good	No	Yes	No	Yes	No	1	Negative	Yes	A few months ago	Yes	TRUE	FALSE	FALSE	TRUE	FALSE	FALSE	FALSE	FALSE	Yes	3
105	Male	31-50	40	Primary	Single	Farmer	Christian	Hypo	>10 years	TRUE	Blackfly	Blackfly bite	TRUE	FALSE	FALSE	FALSE	FALSE	No	I don't know	TRUE	FALSE	TRUE	FALSE	FALSE	FALSE	Yes	Yes	6	Good	I don't know	Yes	Yes	Yes	No	2	Negative	Yes	Last year	Yes	TRUE	TRUE	FALSE	FALSE	FALSE	FALSE	FALSE	FALSE	Yes	3
106	Male	<30	24	Primary	Single	Employed	Christian	Hypo	3-10 years	TRUE	Mosquito	Blackfly bite	FALSE	FALSE	FALSE	FALSE	FALSE	No	I don't know	FALSE	FALSE	FALSE	FALSE	FALSE	FALSE	Yes	Yes	5	Poor	Yes	No	No	No	Yes	3	Positive	Yes	The last two years	Yes	TRUE	FALSE	FALSE	FALSE	FALSE	FALSE	FALSE	FALSE	Yes	2
107	Male	31-50	50	Secondary	Married	Farmer	Christian	Meso	>10 years	TRUE	Filarial worm	Blackfly bite	TRUE	FALSE	FALSE	FALSE	FALSE	No	Yes	FALSE	FALSE	TRUE	FALSE	TRUE	FALSE	Yes	Yes	8	Good	No	I don't know	Yes	No	Yes	3	Positive	Yes	A few months ago	Yes	FALSE	TRUE	TRUE	FALSE	FALSE	FALSE	FALSE	FALSE	Yes	3
108	Female	31-50	36	Secondary	Married	Farmer	Christian	Meso	>10 years	TRUE	Mosquito	Contact with infected persons	TRUE	FALSE	TRUE	TRUE	FALSE	No	Yes	TRUE	FALSE	FALSE	FALSE	FALSE	FALSE	Yes	Yes	6	Good	I don't know	No	Yes	I don't know	Yes	2	Negative	Yes	A few months ago	No	FALSE	FALSE	FALSE	FALSE	TRUE	TRUE	FALSE	FALSE	No	2
109	Male	31-50	40	Primary	Single	Farmer	Christian	Hypo	>10 years	TRUE	Filarial worm	Contact with infected persons	FALSE	FALSE	TRUE	FALSE	FALSE	No	Yes	TRUE	FALSE	TRUE	FALSE	FALSE	FALSE	Yes	Yes	7	Good	No	Yes	No	No	Yes	3	Positive	Yes	A few months ago	No	FALSE	FALSE	FALSE	FALSE	FALSE	FALSE	FALSE	FALSE	Yes	3
110	Female	31-50	32	Secondary	Married	Farmer	Christian	Meso	>10 years	TRUE	Blackfly	Blackfly bite	TRUE	FALSE	FALSE	TRUE	FALSE	Yes	Yes	TRUE	FALSE	FALSE	FALSE	TRUE	TRUE	Yes	Yes	6	Good	Yes	Yes	No	No	Yes	4	Positive	Yes	Last year	Yes	FALSE	FALSE	FALSE	FALSE	FALSE	FALSE	FALSE	FALSE	Yes	3
111	Male	<30	18	Primary	Single	Employed	Christian	Hypo	3-10 years	TRUE	Blackfly	Blackfly bite	FALSE	FALSE	FALSE	TRUE	TRUE	No	Yes	FALSE	FALSE	FALSE	FALSE	FALSE	FALSE	Yes	Yes	7	Good	No	I don't know	No	No	Yes	2	Negative	Yes	Last year	Yes	FALSE	FALSE	FALSE	FALSE	FALSE	FALSE	FALSE	FALSE	Yes	3
112	Female	>50	57	Tertiary	Married	Student	Atheist	Hyper	>10 years	TRUE	Blackfly	Contact with infected persons	FALSE	FALSE	TRUE	TRUE	FALSE	No	I don't know	FALSE	FALSE	FALSE	TRUE	FALSE	FALSE	Yes	Yes	5	Good	Yes	Yes	Yes	I don't know	Yes	4	Positive	Yes	Last year	Yes	FALSE	TRUE	FALSE	TRUE	FALSE	FALSE	FALSE	FALSE	No	2
113	Female	31-50	45	Secondary	Married	Farmer	Christian	Meso	>10 years	TRUE	Filarial worm	Blackfly bite	TRUE	FALSE	TRUE	TRUE	FALSE	No	No	FALSE	FALSE	TRUE	FALSE	FALSE	FALSE	Yes	Yes	7	Good	I don't know	No	Yes	No	Yes	3	Positive	Yes	Last year	Yes	FALSE	FALSE	FALSE	FALSE	TRUE	FALSE	TRUE	FALSE	Yes	3
114	Female	>50	63	Tertiary	Married	Student	Atheist	Hyper	>10 years	TRUE	Filarial worm	Contact with infected persons	TRUE	FALSE	FALSE	TRUE	FALSE	No	Yes	FALSE	FALSE	FALSE	TRUE	FALSE	FALSE	Yes		6	Good	Yes	I don't know	No	No	Yes	3	Positive	No			FALSE	FALSE	FALSE	FALSE	TRUE	TRUE	FALSE	FALSE	Yes	1
115	Female	31-50	38	Secondary	Married	Farmer	Christian	Meso	>10 years	TRUE	Filarial worm	Blackfly bite	TRUE	FALSE	FALSE	FALSE	FALSE	No	Yes	TRUE	FALSE	FALSE	TRUE	FALSE	FALSE	Yes	Yes	8	Good	I don't know	No	No	No	Yes	2	Negative	Yes	Last year	Yes	FALSE	TRUE	FALSE	FALSE	FALSE	FALSE	FALSE	FALSE	Yes	3
116	Male	<30	26	None	Single	Employed	Christian	Hypo	<2 years	TRUE	Blackfly	Blackfly bite	TRUE	FALSE	FALSE	FALSE	FALSE	No	Yes	FALSE	FALSE	TRUE	FALSE	FALSE	FALSE	Yes	Yes	7	Good	I don't know	No	Yes	Yes	No	1	Negative	Yes	Last year	Yes	TRUE	FALSE	FALSE	FALSE	FALSE	FALSE	FALSE	FALSE	Yes	3
117	Male	<30	26	None	Single	Employed	Christian	Hypo	<2 years	TRUE	Filarial worm	Contact with infected persons	TRUE	FALSE	FALSE	TRUE	TRUE	Yes	Yes	FALSE	TRUE	TRUE	TRUE	FALSE	FALSE	Yes	Yes	6	Good	Yes	Yes	No	Yes	No	2	Negative	Yes	Last year	Yes	TRUE	TRUE	FALSE	FALSE	TRUE	FALSE	FALSE	TRUE	No	2
118	Male	31-50	38	Primary	Single	Farmer	Christian	Hypo	>10 years	TRUE	Filarial worm	Blackfly bite	TRUE	FALSE	TRUE	TRUE	FALSE	No	Yes	FALSE	FALSE	TRUE	FALSE	FALSE	FALSE	Yes	Yes	8	Good	No	Yes	Yes	I don't know	Yes	3	Positive	Yes	The last two years	Yes	TRUE	FALSE	TRUE	FALSE	FALSE	FALSE	FALSE	FALSE	Yes	2
119	Male	<30	21	Primary	Single	Farmer	Christian	Hypo	3-10 years	TRUE	Filarial worm	I don't know	FALSE	FALSE	FALSE	FALSE	FALSE	Yes	Yes	FALSE	FALSE	TRUE	TRUE	FALSE	FALSE	Yes	Yes	5	Poor	No	Yes	Yes	No	Yes	4	Positive	Yes	A few months ago	Yes	FALSE	FALSE	FALSE	FALSE	FALSE	FALSE	FALSE	FALSE	Yes	3
120	Male	31-50	32	Secondary	Married	Farmer	Christian	Meso	>10 years	TRUE	Mosquito	Contact with infected persons	TRUE	FALSE	FALSE	FALSE	FALSE	Yes	Yes	FALSE	TRUE	FALSE	TRUE	TRUE	FALSE	Yes	Yes	5	Poor	Yes	I don't know	Yes	Yes	Yes	3	Positive	Yes	Last year	Yes	FALSE	TRUE	FALSE	FALSE	TRUE	FALSE	TRUE	FALSE	Yes	3
121	Female	31-50	36	Secondary	Married	Farmer	Christian	Meso	>10 years	TRUE	Filarial worm	Blackfly bite	FALSE	FALSE	FALSE	TRUE	FALSE	No	Yes	FALSE	FALSE	FALSE	FALSE	TRUE	FALSE	Yes	Yes	8	Good	Yes	No	Yes	No	Yes	4	Positive	Yes	A few months ago	No	FALSE	FALSE	FALSE	FALSE	FALSE	FALSE	FALSE	FALSE	Yes	3
122	Female	31-50	41	Secondary	Married	Farmer	Christian	Meso	>10 years	TRUE	Filarial worm	Mosquito bite	FALSE	FALSE	FALSE	FALSE	FALSE	I don't know	Yes	FALSE	FALSE	TRUE	TRUE	FALSE	FALSE	Yes	Yes	5	Poor	I don't know	I don't know	Yes	Yes	Yes	2	Negative	Yes	Last year	Yes	FALSE	FALSE	FALSE	TRUE	FALSE	FALSE	FALSE	FALSE	Yes	3
123	Female	>50	69	Tertiary	Married	Student	Atheist	Hyper	>10 years	TRUE	Blackfly	Blackfly bite	TRUE	FALSE	FALSE	FALSE	TRUE	No	Yes	TRUE	FALSE	TRUE	FALSE	FALSE	FALSE	Yes	Yes	7	Good	I don't know	I don't know	Yes	I don't know	Yes	2	Negative	Yes	The last two years	Yes	FALSE	TRUE	FALSE	TRUE	TRUE	FALSE	TRUE	FALSE	Yes	2
124	Male	31-50	40	Secondary	Married	Farmer	Christian	Meso	>10 years	TRUE	Filarial worm	Contact with infected persons	FALSE	FALSE	FALSE	FALSE	TRUE	Yes	No	FALSE	TRUE	TRUE	FALSE	FALSE	TRUE	Yes	Yes	4	Poor	Yes	No	Yes	Yes	Yes	3	Positive	Yes	A few months ago	Yes	FALSE	FALSE	FALSE	FALSE	FALSE	FALSE	FALSE	FALSE	Yes	3
125	Male	31-50	37	Primary	Single	Farmer	Christian	Meso	>10 years	TRUE	Blackfly	Contact with infected persons	FALSE	FALSE	FALSE	FALSE	FALSE	No	Yes	FALSE	FALSE	TRUE	TRUE	FALSE	FALSE	Yes	Yes	5	Poor	Yes	I don't know	Yes	No	No	3	Positive	Yes	Last year	Yes	FALSE	FALSE	TRUE	FALSE	FALSE	FALSE	FALSE	FALSE	Yes	3
126	Female	31-50	44	Secondary	Married	Business	Christian	Meso	>10 years	TRUE	Filarial worm	I don't know	TRUE	FALSE	FALSE	FALSE	FALSE	No	Yes	FALSE	TRUE	FALSE	FALSE	FALSE	FALSE	Yes	Yes	7	Good	I don't know	No	No	No	Yes	2	Negative	Yes	Last year	Yes	TRUE	FALSE	FALSE	FALSE	FALSE	FALSE	FALSE	FALSE	Yes	3
127	Female	>50	60	Tertiary	Married	Business	Christian	Meso	>10 years	TRUE	Blackfly	I don't know	FALSE	FALSE	TRUE	TRUE	FALSE	No	Yes	FALSE	TRUE	FALSE	FALSE	TRUE	FALSE	Yes	No	5	Poor	Yes	No	No	No	Yes	3	Positive	Yes	A few months ago	Yes	FALSE	FALSE	FALSE	TRUE	FALSE	FALSE	FALSE	FALSE	Yes	3
128	Male	31-50	40	Secondary	Married	Farmer	Christian	Meso	>10 years	TRUE	Mosquito	Mosquito bite	FALSE	FALSE	TRUE	FALSE	TRUE	No	Yes	FALSE	FALSE	TRUE	FALSE	FALSE	FALSE	No	No	4	Poor	Yes	No	Yes	Yes	Yes	3	Positive	Yes	A few months ago	Yes	FALSE	FALSE	FALSE	FALSE	FALSE	FALSE	FALSE	FALSE	Yes	3
129	Male	<30	24	Primary	Single	Employed	Christian	Hypo	3-10 years	TRUE	Poor hygiene	Blackfly bite	TRUE	FALSE	FALSE	TRUE	FALSE	No	Yes	FALSE	TRUE	TRUE	FALSE	FALSE	TRUE	Yes	Yes	7	Good	No	I don't know	No	No	Yes	2	Negative	No			FALSE	FALSE	FALSE	FALSE	FALSE	FALSE	FALSE	FALSE	Yes	1
130	Male	31-50	39	Primary	Single	Farmer	Christian	Hypo	3-10 years	TRUE	Blackfly	Blackfly bite	TRUE	FALSE	FALSE	TRUE	FALSE	No	Yes	FALSE	FALSE	FALSE	FALSE	FALSE	FALSE	Yes	Yes	7	Good	No	Yes	No	Yes	Yes	2	Positive	Yes	A few months ago	Yes	FALSE	FALSE	FALSE	FALSE	FALSE	FALSE	FALSE	FALSE	Yes	3
131	Female	31-50	46	Secondary	Married	Farmer	Christian	Meso	>10 years	TRUE	Blackfly	I don't know	TRUE	FALSE	FALSE	FALSE	TRUE	No	Yes	TRUE	FALSE	FALSE	TRUE	FALSE	FALSE	Yes	Yes	6	Good	No	Yes	Yes	Yes	Yes	3	Positive	Yes	Last year	No	FALSE	FALSE	FALSE	FALSE	FALSE	FALSE	FALSE	FALSE	Yes	3
132	Female	31-50	33	Secondary	Married	Farmer	Christian	Meso	>10 years	TRUE	Filarial worm	Blackfly bite	FALSE	FALSE	FALSE	FALSE	FALSE	No	Yes	FALSE	FALSE	FALSE	TRUE	FALSE	FALSE	Yes	Yes	7	Good	I don't know	Yes	Yes	No	Yes	4	Positive	Yes	The last two years	Yes	TRUE	FALSE	FALSE	FALSE	FALSE	FALSE	FALSE	FALSE	Yes	2
133	Male	<30	21	None	Single	Employed	Christian	Hypo	<2 years	TRUE	Mosquito	Blackfly bite	TRUE	FALSE	TRUE	TRUE	FALSE	I don't know	Yes	FALSE	FALSE	TRUE	FALSE	FALSE	FALSE	Yes		5	Poor	I don't know	I don't know	Yes	Yes	Yes	2	Positive	Yes	Last year	Yes	FALSE	TRUE	FALSE	TRUE	FALSE	FALSE	FALSE	FALSE	Yes	3
134	Female	>50	51	Tertiary	Married	Student	Atheist	Hyper	>10 years	TRUE	Blackfly	I don't know	TRUE	FALSE	FALSE	TRUE	FALSE	Yes	I don't know	TRUE	FALSE	FALSE	FALSE	FALSE	FALSE	Yes	Yes	4	Poor	I don't know	I don't know	Yes	I don't know	No	1	Negative	Yes	A few months ago	Yes	TRUE	FALSE	FALSE	FALSE	FALSE	FALSE	FALSE	FALSE	Yes	3
135	Female	>50	58	Tertiary	Married	Business	Christian	Meso	>10 years	TRUE	Blackfly	Mosquito bite	TRUE	FALSE	FALSE	FALSE	FALSE	No	Yes	FALSE	FALSE	TRUE	FALSE	TRUE	FALSE	Yes		5	Poor	Yes	I don't know	Yes	No	Yes	4	Positive	Yes	Last year	Yes	FALSE	FALSE	TRUE	FALSE	FALSE	FALSE	FALSE	FALSE	Yes	3
136	Male	<30	25	Primary	Single	Employed	Christian	Hypo	3-10 years	TRUE	Mosquito	Blackfly bite	TRUE	FALSE	FALSE	FALSE	FALSE	No	I don't know	FALSE	FALSE	FALSE	FALSE	FALSE	FALSE	Yes	No	5	Poor	I don't know	No	No	I don't know	Yes	1	Negative	Yes	The last two years	Yes	FALSE	TRUE	FALSE	FALSE	TRUE	FALSE	FALSE	TRUE	Yes	2
137	Female	31-50	36	Secondary	Married	Farmer	Christian	Meso	>10 years	TRUE	Blackfly	Mosquito bite	FALSE	FALSE	FALSE	TRUE	FALSE	Yes	Yes	FALSE	TRUE	TRUE	FALSE	FALSE	FALSE	Yes	Yes	5	Poor	No	Yes	No	Yes	Yes	2	Positive	Yes	Last year	Yes	FALSE	FALSE	FALSE	FALSE	FALSE	FALSE	FALSE	FALSE	Yes	3
138	Male	<30	22	None	Single	Employed	Christian	Hypo	<2 years	TRUE	Filarial worm	Blackfly bite	TRUE	FALSE	FALSE	FALSE	FALSE	Yes	I don't know	TRUE	FALSE	TRUE	TRUE	FALSE	FALSE	Yes	No	5	Poor	No	Yes	No	No	Yes	3	Positive	Yes	A few months ago	Yes	TRUE	TRUE	FALSE	FALSE	TRUE	TRUE	FALSE	FALSE	Yes	3
139	Female	31-50	47	Secondary	Married	Farmer	Christian	Meso	>10 years	TRUE	I don't know	Blackfly bite	TRUE	FALSE	TRUE	FALSE	FALSE	Yes	Yes	FALSE	FALSE	TRUE	FALSE	FALSE	FALSE	Yes	Yes	6	Good	No	Yes	No	Yes	Yes	2	Positive	Yes	Last year	Yes	FALSE	TRUE	FALSE	TRUE	FALSE	FALSE	FALSE	FALSE	Yes	3
140	Male	<30	23	Primary	Single	Employed	Christian	Hypo	3-10 years	TRUE	Blackfly	Blackfly bite	TRUE	FALSE	TRUE	TRUE	FALSE	Yes	Yes	FALSE	FALSE	TRUE	FALSE	FALSE	FALSE	Yes	Yes	6	Good	Yes	No	No	No	Yes	3	Positive	Yes	A few months ago	Yes	TRUE	TRUE	FALSE	FALSE	FALSE	FALSE	FALSE	FALSE	Yes	3
141	Female	31-50	41	Secondary	Married	Farmer	Christian	Meso	>10 years	TRUE	Mosquito	Mosquito bite	FALSE	FALSE	FALSE	TRUE	FALSE	Yes	Yes	FALSE	FALSE	FALSE	FALSE	FALSE	FALSE	Yes	Yes	5	Poor	Yes	No	Yes	Yes	Yes	3	Positive	Yes	Last year	Yes	TRUE	FALSE	TRUE	FALSE	FALSE	FALSE	FALSE	FALSE	Yes	3
142	Female	31-50	38	Tertiary	Married	Business	Christian	Meso	>10 years	TRUE	Filarial worm	Mosquito bite	TRUE	FALSE	FALSE	FALSE	FALSE	No	Yes	FALSE	FALSE	FALSE	FALSE	FALSE	FALSE	Yes	No	6	Good	No	No	No	No	Yes	2	Positive	Yes	Last year	Yes	FALSE	FALSE	FALSE	FALSE	FALSE	FALSE	FALSE	FALSE	Yes	3
143	Female	31-50	44	Secondary	Married	Farmer	Christian	Meso	>10 years	TRUE	Blackfly	Blackfly bite	FALSE	TRUE	FALSE	FALSE	FALSE	I don't know	Yes	TRUE	FALSE	TRUE	FALSE	FALSE	FALSE	Yes	Yes	6	Good	No	No	Yes	No	Yes	3	Positive	Yes	Last year	Yes	TRUE	FALSE	FALSE	FALSE	FALSE	FALSE	FALSE	FALSE	Yes	3
144	Male	31-50	33	Primary	Single	Farmer	Christian	Hypo	3-10 years	TRUE	Blackfly	Blackfly bite	TRUE	FALSE	TRUE	FALSE	FALSE	Yes	No	FALSE	FALSE	TRUE	TRUE	FALSE	FALSE	Yes	Yes	5	Poor	No	I don't know	No	No	Yes	2	Positive	Yes	Last year	Yes	TRUE	FALSE	FALSE	TRUE	FALSE	FALSE	FALSE	FALSE	Yes	3
145	Female	31-50	48	Secondary	Married	Farmer	Christian	Meso	>10 years	TRUE	Blackfly	Blackfly bite	FALSE	FALSE	FALSE	TRUE	TRUE	No	Yes	TRUE	FALSE	TRUE	FALSE	TRUE	FALSE	Yes	Yes	7	Good	Yes	Yes	No	Yes	No	2	Positive	Yes	Last year	Yes	FALSE	FALSE	FALSE	FALSE	FALSE	FALSE	FALSE	FALSE	Yes	3
146	Female	31-50	40	Secondary	Married	Farmer	Christian	Meso	>10 years	TRUE	Filarial worm	Blackfly bite	FALSE	FALSE	TRUE	FALSE	FALSE	Yes	Yes	TRUE	FALSE	TRUE	FALSE	FALSE	FALSE	Yes	Yes	7	Good	No	No	No	Yes	Yes	1	Negative	Yes	A few months ago	No	FALSE	FALSE	FALSE	FALSE	FALSE	FALSE	FALSE	FALSE	Yes	3
147	Female	>50	58	Tertiary	Married	Student	Muslim	Hyper	>10 years	TRUE	Mosquito	Blackfly bite	TRUE	FALSE	TRUE	TRUE	FALSE	No	Yes	TRUE	FALSE	FALSE	FALSE	FALSE	FALSE	Yes	Yes	7	Good	Yes	Yes	Yes	Yes	No	3	Positive	Yes	A few months ago	Yes	TRUE	FALSE	FALSE	FALSE	FALSE	FALSE	FALSE	FALSE	No	2
148	Female	>50	52	Tertiary	Married	Business	Christian	Hyper	>10 years	TRUE	Blackfly	Blackfly bite	TRUE	FALSE	FALSE	TRUE	FALSE	Yes	Yes	TRUE	TRUE	FALSE	FALSE	FALSE	FALSE	Yes	Yes	6	Good	No	No	Yes	Yes	Yes	2	Positive	Yes	Last year	No	FALSE	FALSE	FALSE	FALSE	TRUE	TRUE	FALSE	FALSE	Yes	3
149	Male	31-50	42	Primary	Single	Farmer	Christian	Hypo	3-10 years	TRUE	Filarial worm	Contact with infected persons	TRUE	FALSE	FALSE	TRUE	FALSE	No	Yes	FALSE	FALSE	TRUE	FALSE	FALSE	FALSE	Yes	Yes	7	Good	No	I don't know	Yes	No	Yes	3	Positive	Yes	Last year	Yes	FALSE	FALSE	FALSE	FALSE	FALSE	FALSE	FALSE	FALSE	Yes	3
150	Female	>50	59	Tertiary	Married	Business	Christian	Meso	>10 years	TRUE	Filarial worm	Mosquito bite	TRUE	FALSE	FALSE	FALSE	FALSE	No	Yes	FALSE	FALSE	FALSE	FALSE	TRUE	FALSE	Yes		6	Good	I don't know	Yes	Yes	No	Yes	4	Positive	Yes	A few months ago	Yes	TRUE	FALSE	TRUE	FALSE	FALSE	FALSE	FALSE	FALSE	No	2
151	Male	31-50	44	Primary	Single	Farmer	Christian	Hypo	3-10 years	TRUE	Filarial worm	Blackfly bite	TRUE	FALSE	FALSE	FALSE	TRUE	Yes	Yes	FALSE	FALSE	FALSE	TRUE	FALSE	FALSE	Yes	Yes	7	Good	Yes	I don't know	No	Yes	Yes	2	Positive	Yes	A few months ago	Yes	FALSE	TRUE	FALSE	FALSE	FALSE	FALSE	FALSE	FALSE	Yes	3
152	Male	<30	18	Primary	Single	Employed	Christian	Hypo	3-10 years	TRUE	Filarial worm	Blackfly bite	TRUE	TRUE	FALSE	TRUE	FALSE	Yes	Yes	FALSE	FALSE	TRUE	FALSE	FALSE	FALSE	Yes	Yes	7	Good	No	Yes	No	I don't know	Yes	2	Positive	Yes	A few months ago	Yes	TRUE	FALSE	FALSE	FALSE	FALSE	FALSE	FALSE	FALSE	Yes	3
153	Female	31-50	42	Secondary	Married	Farmer	Christian	Meso	>10 years	TRUE	Blackfly	Contact with infected persons	FALSE	FALSE	TRUE	FALSE	TRUE	Yes	Yes	FALSE	FALSE	FALSE	FALSE	FALSE	FALSE	Yes	Yes	5	Good	Yes	No	Yes	No	Yes	4	Positive	No			FALSE	FALSE	FALSE	FALSE	FALSE	FALSE	FALSE	FALSE	No	0
154	Male	<30	27	Primary	Single	Employed	Christian	Hypo	3-10 years	TRUE	Filarial worm	Contact with infected persons	TRUE	FALSE	FALSE	FALSE	FALSE	No	Yes	FALSE	TRUE	FALSE	FALSE	FALSE	FALSE	No	Yes	6	Good	No	Yes	No	No	Yes	3	Positive	Yes	Last year	Yes	TRUE	FALSE	TRUE	FALSE	FALSE	FALSE	FALSE	FALSE	Yes	3
155	Female	31-50	32	Secondary	Married	Farmer	Christian	Meso	>10 years	TRUE	Filarial worm	Blackfly bite	TRUE	FALSE	FALSE	FALSE	FALSE	Yes	Yes	FALSE	FALSE	FALSE	FALSE	TRUE	FALSE	Yes	Yes	7	Good	Yes	I don't know	Yes	Yes	Yes	3	Positive	Yes	A few months ago	No	FALSE	FALSE	FALSE	FALSE	FALSE	FALSE	FALSE	FALSE	Yes	3
156	Female	31-50	41	Secondary	Married	Farmer	Christian	Meso	>10 years	TRUE	I don't know	Mosquito bite	TRUE	FALSE	FALSE	TRUE	FALSE	No	Yes	TRUE	TRUE	TRUE	FALSE	FALSE	FALSE	Yes	Yes	6	Good	No	No	Yes	No	No	2	Positive	Yes	Last year	No	FALSE	FALSE	FALSE	FALSE	FALSE	FALSE	FALSE	FALSE	Yes	3
157	Male	<30	18	Primary	Single	Employed	Christian	Hypo	<2 years	TRUE	Blackfly	Blackfly bite	TRUE	FALSE	FALSE	TRUE	FALSE	No	Yes	FALSE	FALSE	FALSE	TRUE	FALSE	FALSE	Yes	Yes	7	Good	Yes	No	No	I don't know	Yes	2	Positive	Yes	A few months ago	No	FALSE	FALSE	FALSE	FALSE	FALSE	FALSE	FALSE	FALSE	Yes	3
158	Female	>50	65	Tertiary	Married	Student	Christian	Hyper	>10 years	TRUE	I don't know	Blackfly bite	TRUE	FALSE	FALSE	FALSE	FALSE	No	Yes	TRUE	TRUE	TRUE	TRUE	TRUE	FALSE	Yes	Yes	7	Good	Yes	No	Yes	No	Yes	4	Positive	Yes	A few months ago	Yes	TRUE	FALSE	FALSE	FALSE	FALSE	FALSE	FALSE	FALSE	Yes	3
159	Female	31-50	42	Tertiary	Married	Business	Christian	Meso	>10 years	TRUE	Filarial worm	Blackfly bite	FALSE	FALSE	TRUE	TRUE	FALSE	Yes	Yes	TRUE	TRUE	TRUE	FALSE	TRUE	FALSE	Yes	No	6	Good	No	Yes	No	No	Yes	3	Positive	Yes	Last year	No	FALSE	FALSE	FALSE	FALSE	FALSE	FALSE	FALSE	FALSE	Yes	3
160	Male	31-50	42	Primary	Single	Farmer	Christian	Hypo	>10 years	TRUE	I don't know	Blackfly bite	TRUE	FALSE	FALSE	FALSE	TRUE	Yes	Yes	TRUE	TRUE	TRUE	TRUE	FALSE	FALSE	Yes	Yes	6	Good	Yes	Yes	Yes	Yes	Yes	4	Positive	Yes	A few months ago	Yes	FALSE	FALSE	FALSE	FALSE	FALSE	FALSE	FALSE	FALSE	Yes	3
161	Male	<30	24	Primary	Single	Employed	Christian	Hypo	3-10 years	TRUE	Blackfly	Blackfly bite	FALSE	FALSE	FALSE	FALSE	TRUE	Yes	I don't know	FALSE	FALSE	TRUE	FALSE	FALSE	TRUE	Yes	Yes	4	Poor	Yes	No	Yes	I don't know	Yes	3	Positive	Yes	Last year	Yes	TRUE	FALSE	FALSE	FALSE	FALSE	FALSE	FALSE	FALSE	No	2
162	Female	>50	81	Tertiary	Married	Student	Christian	Hyper	>10 years	TRUE	Filarial worm	I don't know	TRUE	TRUE	FALSE	TRUE	FALSE	Yes	Yes	FALSE	TRUE	TRUE	FALSE	FALSE	FALSE	No	Yes	5	Good	Yes	I don't know	Yes	No	Yes	4	Positive	Yes	The last two years	Yes	FALSE	TRUE	FALSE	FALSE	FALSE	FALSE	FALSE	FALSE	Yes	2
163	Male	<30	28	Primary	Single	Farmer	Christian	Hypo	3-10 years	TRUE	Blackfly	Blackfly bite	FALSE	FALSE	FALSE	FALSE	FALSE	Yes	Yes	FALSE	FALSE	TRUE	TRUE	FALSE	FALSE	Yes	Yes	5	Good	No	Yes	No	Yes	Yes	2	Negative	Yes	Last year	Yes	FALSE	TRUE	FALSE	FALSE	FALSE	FALSE	FALSE	FALSE	No	2
164	Male	31-50	37	Secondary	Married	Farmer	Christian	Meso	>10 years	TRUE	Filarial worm	Blackfly bite	FALSE	FALSE	FALSE	FALSE	FALSE	No	Yes	FALSE	FALSE	FALSE	FALSE	TRUE	FALSE	Yes	Yes	7	Good	I don't know	Yes	Yes	Yes	Yes	3	Positive	Yes	Last year	Yes	FALSE	FALSE	FALSE	FALSE	FALSE	FALSE	FALSE	FALSE	Yes	3
165	Female	>50	55	Tertiary	Married	Business	Christian	Meso	>10 years	TRUE	Filarial worm	Blackfly bite	FALSE	FALSE	TRUE	FALSE	FALSE	Yes	Yes	TRUE	FALSE	TRUE	FALSE	FALSE	FALSE	Yes		6	Good	No	Yes	No	I don't know	Yes	2	Negative	Yes	Last year	Yes	TRUE	FALSE	FALSE	FALSE	FALSE	FALSE	FALSE	FALSE	Yes	3
166	Female	31-50	44	Secondary	Married	Farmer	Christian	Meso	>10 years	TRUE	Filarial worm	Blackfly bite	TRUE	TRUE	FALSE	FALSE	FALSE	No	Yes	TRUE	FALSE	FALSE	TRUE	FALSE	FALSE	Yes	Yes	8	Good	I don't know	Yes	Yes	Yes	Yes	3	Positive	Yes	Last year	No	FALSE	FALSE	FALSE	FALSE	FALSE	FALSE	FALSE	FALSE	Yes	3
167	Male	<30	22	Primary	Single	Employed	Christian	Hypo	3-10 years	TRUE	Mosquito	Blackfly bite	TRUE	FALSE	FALSE	TRUE	FALSE	Yes	Yes	FALSE	TRUE	TRUE	FALSE	FALSE	FALSE	Yes	Yes	6	Good	I don't know	Yes	No	No	No	2	Negative	Yes	A few months ago	Yes	TRUE	FALSE	TRUE	FALSE	FALSE	FALSE	FALSE	FALSE	Yes	3
168	Female	31-50	44	Secondary	Married	Farmer	Christian	Meso	>10 years	TRUE	Poor hygiene	Mosquito bite	TRUE	FALSE	FALSE	TRUE	FALSE	No	Yes	FALSE	FALSE	FALSE	FALSE	FALSE	FALSE	Yes	No	5	Good	I don't know	No	Yes	Yes	Yes	2	Negative	Yes	A few months ago	Yes	TRUE	FALSE	FALSE	FALSE	FALSE	FALSE	FALSE	FALSE	Yes	3
169	Female	31-50	34	Tertiary	Married	Business	Christian	Meso	>10 years	TRUE	Blackfly	Blackfly bite	TRUE	FALSE	TRUE	TRUE	FALSE	I don't know	Yes	TRUE	FALSE	TRUE	FALSE	TRUE	FALSE	Yes	Yes	6	Good	Yes	Yes	Yes	Yes	Yes	4	Positive	Yes	A few months ago	No	FALSE	FALSE	FALSE	FALSE	FALSE	FALSE	FALSE	FALSE	Yes	3
170	Male	<30	28	None	Single	Employed	Christian	Hypo	<2 years	TRUE	Filarial worm	Mosquito bite	TRUE	FALSE	FALSE	TRUE	FALSE	Yes	Yes	FALSE	FALSE	FALSE	TRUE	FALSE	FALSE	Yes	Yes	6	Good	No	Yes	No	Yes	Yes	2	Negative	Yes	Last year	No	FALSE	FALSE	FALSE	FALSE	FALSE	FALSE	FALSE	FALSE	Yes	3
171	Male	31-50	42	Secondary	Married	Farmer	Christian	Meso	>10 years	TRUE	Blackfly	Blackfly bite	TRUE	FALSE	FALSE	TRUE	FALSE	Yes	Yes	FALSE	FALSE	TRUE	TRUE	FALSE	FALSE	Yes	Yes	6	Good	No	I don't know	Yes	No	Yes	3	Positive	No			FALSE	FALSE	FALSE	FALSE	FALSE	FALSE	FALSE	FALSE	Yes	1
172	Male	<30	26	Primary	Single	Farmer	Christian	Hypo	3-10 years	TRUE	Filarial worm	Blackfly bite	TRUE	FALSE	FALSE	FALSE	FALSE	Yes	Yes	FALSE	FALSE	TRUE	TRUE	FALSE	FALSE	Yes	Yes	7	Good	I don't know	No	Yes	I don't know	No	1	Negative	Yes	Last year	Yes	TRUE	FALSE	FALSE	TRUE	FALSE	FALSE	FALSE	FALSE	Yes	3
173	Female	31-50	42	Secondary	Married	Farmer	Christian	Meso	>10 years	TRUE	Filarial worm	Blackfly bite	TRUE	FALSE	FALSE	TRUE	FALSE	Yes	Yes	FALSE	FALSE	FALSE	TRUE	FALSE	TRUE	Yes	Yes	7	Good	Yes	I don't know	No	Yes	Yes	2	Negative	Yes	A few months ago	Yes	TRUE	FALSE	TRUE	TRUE	FALSE	FALSE	FALSE	FALSE	Yes	3
174	Female	>50	51	Tertiary	Married	Student	Muslim	Hyper	>10 years	TRUE	Mosquito	I don't know	TRUE	FALSE	FALSE	FALSE	FALSE	No	I don't know	FALSE	TRUE	TRUE	FALSE	TRUE	FALSE	Yes	Yes	5	Poor	Yes	Yes	Yes	I don't know	Yes	4	Positive	Yes	Last year	Yes	FALSE	FALSE	FALSE	FALSE	FALSE	FALSE	FALSE	FALSE	No	2
175	Female	>50	51	Tertiary	Married	Business	Christian	Meso	>10 years	TRUE	Blackfly	Filarial worm	TRUE	FALSE	FALSE	FALSE	FALSE	No	Yes	FALSE	TRUE	TRUE	FALSE	FALSE	FALSE	Yes	Yes	6	Good	No	Yes	Yes	I don't know	Yes	3	Positive	Yes	Last year	Yes	TRUE	FALSE	TRUE	FALSE	FALSE	FALSE	FALSE	FALSE	Yes	3
176	Female	>50	58	Tertiary	Married	Student	Muslim	Hyper	>10 years	TRUE	Filarial worm	Blackfly bite	FALSE	FALSE	TRUE	FALSE	TRUE	Yes	Yes	FALSE	FALSE	TRUE	FALSE	FALSE	FALSE	Yes	Yes	7	Good	Yes	Yes	Yes	Yes	Yes	4	Positive	No			FALSE	FALSE	FALSE	FALSE	FALSE	FALSE	FALSE	FALSE	Yes	1
177	Male	<30	18	Primary	Single	Farmer	Christian	Hypo	3-10 years	TRUE	Blackfly	Blackfly bite	TRUE	FALSE	FALSE	FALSE	FALSE	Yes	I don't know	FALSE	FALSE	TRUE	FALSE	FALSE	FALSE	Yes	No	4	Poor	No	I don't know	No	No	No	1	Negative	Yes	Last year	Yes	FALSE	FALSE	FALSE	FALSE	FALSE	FALSE	FALSE	FALSE	Yes	3
178	Female	31-50	35	Secondary	Married	Farmer	Christian	Meso	>10 years	TRUE	Filarial worm	Blackfly bite	TRUE	FALSE	TRUE	FALSE	FALSE	Yes	Yes	TRUE	FALSE	FALSE	TRUE	FALSE	FALSE	Yes	No	6	Good	No	I don't know	No	Yes	Yes	1	Negative	Yes	Last year	Yes	TRUE	FALSE	TRUE	FALSE	FALSE	FALSE	FALSE	FALSE	Yes	3
179	Male	31-50	38	Primary	Single	Farmer	Christian	Hypo	>10 years	TRUE	Filarial worm	Mosquito bite	TRUE	FALSE	TRUE	TRUE	FALSE	No	Yes	FALSE	FALSE	TRUE	FALSE	FALSE	FALSE	Yes		6	Good	Yes	I don't know	No	No	Yes	3	Positive	Yes	The last two years	Yes	FALSE	TRUE	FALSE	FALSE	FALSE	FALSE	FALSE	FALSE	Yes	2
180	Male	<30	27	Primary	Single	Employed	Christian	Hypo	3-10 years	TRUE	Blackfly	Blackfly bite	TRUE	FALSE	FALSE	TRUE	FALSE	Yes	I don't know	TRUE	FALSE	FALSE	FALSE	FALSE	FALSE	No	Yes	4	Poor	No	No	Yes	No	Yes	3	Positive	Yes	Last year	No	FALSE	FALSE	FALSE	FALSE	FALSE	FALSE	FALSE	FALSE	Yes	3
181	Female	>50	61	Tertiary	Married	Business	Christian	Hyper	>10 years	TRUE	Mosquito	I don't know	TRUE	FALSE	FALSE	FALSE	FALSE	Yes	Yes	FALSE	FALSE	TRUE	FALSE	FALSE	FALSE	No	No	3	Poor	No	Yes	No	No	Yes	3	Positive	Yes	Last year	Yes	FALSE	TRUE	FALSE	FALSE	FALSE	FALSE	FALSE	FALSE	Yes	3
182	Male	<30	27	None	Single	Employed	Christian	Hypo	<2 years	TRUE	I don't know	Mosquito bite	FALSE	FALSE	TRUE	FALSE	FALSE	No	Yes	FALSE	TRUE	TRUE	FALSE	FALSE	FALSE	Yes	Yes	6	Good	No	Yes	No	Yes	Yes	2	Negative	Yes	Last year	Yes	FALSE	FALSE	FALSE	TRUE	FALSE	FALSE	FALSE	FALSE	Yes	3
183	Female	31-50	35	Secondary	Married	Business	Christian	Meso	>10 years	TRUE	Blackfly	Blackfly bite	TRUE	TRUE	FALSE	TRUE	FALSE	No	I don't know	FALSE	TRUE	TRUE	TRUE	FALSE	FALSE	Yes	Yes	6	Good	Yes	I don't know	Yes	I don't know	Yes	3	Positive	Yes	Last year	Yes	FALSE	TRUE	TRUE	FALSE	FALSE	FALSE	FALSE	FALSE	No	2
184	Male	31-50	30	Secondary	Married	Farmer	Christian	Meso	>10 years	TRUE	Filarial worm	Mosquito bite	TRUE	FALSE	TRUE	FALSE	FALSE	No	Yes	FALSE	FALSE	FALSE	FALSE	TRUE	FALSE	Yes	Yes	7	Good	Yes	No	Yes	Yes	Yes	3	Positive	Yes	Last year	No	FALSE	FALSE	FALSE	FALSE	FALSE	FALSE	FALSE	FALSE	Yes	3
185	Male	31-50	45	Secondary	Married	Farmer	Christian	Meso	>10 years	TRUE	Mosquito	Blackfly bite	FALSE	FALSE	FALSE	TRUE	FALSE	Yes	Yes	TRUE	TRUE	TRUE	FALSE	FALSE	FALSE	Yes	Yes	6	Good	No	Yes	No	Yes	Yes	2	Negative	Yes	Last year	Yes	TRUE	FALSE	FALSE	FALSE	FALSE	FALSE	FALSE	FALSE	Yes	3
186	Male	31-50	37	Primary	Single	Farmer	Christian	Hypo	>10 years	TRUE	Filarial worm	Blackfly bite	FALSE	FALSE	FALSE	FALSE	FALSE	No	Yes	FALSE	FALSE	TRUE	FALSE	FALSE	FALSE	Yes	No	6	Good	I don't know	No	Yes	I don't know	Yes	2	Negative	Yes	Last year	Yes	FALSE	TRUE	FALSE	FALSE	FALSE	FALSE	FALSE	FALSE	Yes	3
187	Female	>50	51	Tertiary	Married	Student	Muslim	Hyper	>10 years	TRUE	Blackfly	Mosquito bite	TRUE	FALSE	FALSE	TRUE	FALSE	Yes	Yes	FALSE	FALSE	TRUE	FALSE	FALSE	FALSE	Yes	Yes	5	Good	No	Yes	Yes	I don't know	Yes	3	Positive	No			FALSE	FALSE	FALSE	FALSE	FALSE	FALSE	FALSE	FALSE	Yes	1
188	Female	>50	54	Tertiary	Married	Student	Muslim	Hyper	>10 years	TRUE	Filarial worm	Blackfly bite	FALSE	FALSE	FALSE	TRUE	FALSE	No	Yes	FALSE	FALSE	FALSE	FALSE	FALSE	TRUE	Yes	Yes	8	Good	No	Yes	No	Yes	Yes	2	Negative	Yes	Last year	Yes	FALSE	FALSE	FALSE	TRUE	FALSE	FALSE	FALSE	FALSE	Yes	3
189	Male	31-50	42	Primary	Married	Farmer	Christian	Meso	>10 years	TRUE	Filarial worm	Blackfly bite	TRUE	TRUE	FALSE	FALSE	FALSE	No	Yes	FALSE	FALSE	FALSE	TRUE	TRUE	FALSE	Yes	Yes	8	Good	No	Yes	Yes	Yes	No	2	Negative	Yes	Last year	Yes	TRUE	FALSE	TRUE	TRUE	TRUE	TRUE	FALSE	FALSE	Yes	3
190	Male	<30	21	None	Single	Employed	Christian	Hypo	<2 years	TRUE	I don't know	Blackfly bite	FALSE	FALSE	TRUE	FALSE	FALSE	No	Yes	FALSE	FALSE	TRUE	FALSE	FALSE	FALSE	Yes	Yes	7	Good	Yes	I don't know	Yes	No	Yes	4	Positive	Yes	Last year	Yes	TRUE	FALSE	TRUE	FALSE	FALSE	FALSE	FALSE	FALSE	Yes	3
191	Male	<30	18	None	Single	Employed	Christian	Hypo	<2 years	TRUE	Blackfly	I don't know	TRUE	FALSE	TRUE	FALSE	FALSE	No	Yes	FALSE	FALSE	FALSE	FALSE	FALSE	FALSE	No	Yes	5	Good	No	No	Yes	I don't know	No	1	Negative	No			FALSE	FALSE	FALSE	FALSE	FALSE	FALSE	FALSE	FALSE	Yes	1
192	Male	<30	28	Primary	Single	Farmer	Christian	Hypo	3-10 years	TRUE	Blackfly	Blackfly bite	TRUE	FALSE	TRUE	TRUE	TRUE	Yes	Yes	FALSE	FALSE	TRUE	FALSE	FALSE	FALSE	Yes	Yes	6	Good	I don't know	No	No	Yes	Yes	1	Negative	Yes	The last two years	Yes	FALSE	TRUE	FALSE	TRUE	FALSE	FALSE	FALSE	FALSE	Yes	2
193	Female	>50	63	Tertiary	Married	Student	Christian	Hyper	>10 years	TRUE	Blackfly	Blackfly bite	TRUE	FALSE	FALSE	TRUE	FALSE	No	Yes	FALSE	FALSE	TRUE	TRUE	FALSE	FALSE	Yes	Yes	7	Good	Yes	Yes	Yes	No	Yes	5	Positive	Yes	The last two years	Yes	TRUE	FALSE	FALSE	FALSE	FALSE	FALSE	FALSE	FALSE	Yes	2
194	Female	31-50	40	Secondary	Married	Farmer	Christian	Meso	>10 years	TRUE	Blackfly	Blackfly bite	TRUE	FALSE	FALSE	FALSE	FALSE	No	Yes	FALSE	FALSE	TRUE	FALSE	FALSE	FALSE	Yes	No	6	Good	Yes	Yes	Yes	I don't know	Yes	4	Positive	Yes	A few months ago	Yes	FALSE	TRUE	FALSE	FALSE	FALSE	FALSE	FALSE	FALSE	Yes	3
195	Male	<30	25	None	Single	Employed	Christian	Hypo	<2 years	TRUE	Blackfly	Blackfly bite	TRUE	FALSE	TRUE	FALSE	FALSE	No	Yes	TRUE	FALSE	TRUE	FALSE	FALSE	FALSE	Yes	Yes	7	Good	Yes	Yes	Yes	I don't know	Yes	4	Positive	Yes	A few months ago	Yes	FALSE	FALSE	FALSE	FALSE	FALSE	FALSE	FALSE	FALSE	Yes	3
196	Female	31-50	44	Secondary	Married	Farmer	Christian	Meso	>10 years	TRUE	Blackfly	I don't know	FALSE	FALSE	FALSE	TRUE	FALSE	I don't know	Yes	FALSE	TRUE	TRUE	FALSE	FALSE	FALSE	No	Yes	4	Poor	Yes	I don't know	Yes	Yes	Yes	3	Positive	Yes	Last year	Yes	TRUE	FALSE	TRUE	FALSE	FALSE	FALSE	FALSE	FALSE	No	2
197	Male	31-50	39	Primary	Single	Farmer	Christian	Hypo	3-10 years	TRUE	Mosquito	Blackfly bite	FALSE	FALSE	FALSE	FALSE	FALSE	No	Yes	FALSE	FALSE	FALSE	FALSE	FALSE	FALSE	No	Yes	5	Poor	No	No	Yes	I don't know	Yes	2	Negative	Yes	Last year	No	FALSE	FALSE	FALSE	FALSE	FALSE	FALSE	FALSE	FALSE	Yes	3
198	Female	>50	72	Tertiary	Married	Student	Muslim	Hyper	>10 years	TRUE	Filarial worm	Blackfly bite	TRUE	FALSE	FALSE	FALSE	FALSE	No	Yes	FALSE	FALSE	TRUE	FALSE	FALSE	FALSE	Yes	Yes	8	Good	Yes	No	No	No	Yes	3	Positive	No			FALSE	FALSE	FALSE	FALSE	FALSE	FALSE	FALSE	FALSE	Yes	1
199	Female	31-50	34	Secondary	Married	Farmer	Christian	Meso	>10 years	TRUE	Blackfly	Blackfly bite	FALSE	FALSE	FALSE	FALSE	FALSE	No	Yes	FALSE	TRUE	FALSE	FALSE	FALSE	FALSE	Yes	No	5	Poor	Yes	Yes	No	No	Yes	4	Positive	Yes	Last year	Yes	FALSE	FALSE	TRUE	TRUE	FALSE	FALSE	FALSE	FALSE	Yes	3
200	Female	>50	51	Tertiary	Married	Business	Christian	Hyper	>10 years	TRUE	Blackfly	I don't know	TRUE	FALSE	TRUE	FALSE	TRUE	Yes	Yes	TRUE	FALSE	FALSE	FALSE	FALSE	TRUE	Yes	Yes	5	Poor	No	No	No	No	Yes	2	Negative	Yes	A few months ago	No	FALSE	FALSE	FALSE	FALSE	FALSE	FALSE	FALSE	FALSE	Yes	3
201	Female	>50	53	Tertiary	Married	Student	Muslim	Hyper	>10 years	TRUE	Filarial worm	Blackfly bite	FALSE	FALSE	FALSE	FALSE	TRUE	No	Yes	FALSE	TRUE	FALSE	FALSE	FALSE	FALSE	Yes	No	6	Good	Yes	Yes	No	No	Yes	4	Positive	Yes	A few months ago	Yes	FALSE	FALSE	FALSE	TRUE	FALSE	FALSE	FALSE	FALSE	No	2
202	Male	31-50	33	Primary	Single	Farmer	Christian	Hypo	3-10 years	TRUE	Filarial worm	Blackfly bite	TRUE	FALSE	TRUE	FALSE	FALSE	No	Yes	TRUE	FALSE	TRUE	FALSE	TRUE	FALSE	Yes	Yes	8	Good	Yes	Yes	Yes	Yes	Yes	4	Positive	No			FALSE	FALSE	FALSE	FALSE	FALSE	FALSE	FALSE	FALSE	Yes	1
203	Male	<30	28	Primary	Single	Farmer	Christian	Hypo	3-10 years	TRUE	Filarial worm	Blackfly bite	TRUE	FALSE	FALSE	FALSE	FALSE	Yes	Yes	FALSE	FALSE	FALSE	FALSE	FALSE	FALSE	Yes	No	6	Good	Yes	No	No	I don't know	Yes	2	Negative	No			FALSE	FALSE	FALSE	FALSE	FALSE	FALSE	FALSE	FALSE	Yes	1
204	Male	31-50	41	Secondary	Married	Farmer	Christian	Meso	>10 years	TRUE	Filarial worm	Blackfly bite	FALSE	FALSE	FALSE	TRUE	FALSE	No	Yes	TRUE	FALSE	FALSE	FALSE	FALSE	FALSE	Yes	Yes	8	Good	Yes	I don't know	No	No	Yes	3	Positive	Yes	The last two years	No	FALSE	FALSE	FALSE	FALSE	FALSE	FALSE	FALSE	FALSE	Yes	2
205	Male	<30	25	Primary	Single	Farmer	Christian	Hypo	3-10 years	TRUE	Blackfly	Mosquito bite	FALSE	FALSE	FALSE	TRUE	FALSE	Yes	Yes	FALSE	FALSE	FALSE	FALSE	FALSE	FALSE	Yes		4	Poor	Yes	No	Yes	No	Yes	4	Positive	Yes	Last year	Yes	TRUE	FALSE	FALSE	FALSE	FALSE	FALSE	FALSE	FALSE	Yes	3
206	Female	>50	63	Tertiary	Married	Student	Atheist	Hyper	>10 years	TRUE	Mosquito	Filarial worm	TRUE	FALSE	TRUE	FALSE	TRUE	No	Yes	FALSE	FALSE	FALSE	FALSE	FALSE	FALSE	Yes	Yes	6	Good	Yes	I don't know	No	No	Yes	3	Positive	Yes	A few months ago	Yes	FALSE	FALSE	FALSE	FALSE	FALSE	FALSE	FALSE	FALSE	Yes	3
207	Female	31-50	41	Secondary	Married	Business	Christian	Meso	>10 years	TRUE	Filarial worm	Blackfly bite	TRUE	FALSE	FALSE	TRUE	FALSE	Yes	I don't know	FALSE	FALSE	TRUE	FALSE	FALSE	FALSE	Yes	No	5	Good	Yes	I don't know	Yes	No	Yes	4	Positive	Yes	Last year	Yes	TRUE	FALSE	TRUE	FALSE	FALSE	FALSE	FALSE	FALSE	Yes	3
208	Female	>50	61	Tertiary	Married	Student	Christian	Hyper	>10 years	TRUE	Blackfly	Blackfly bite	FALSE	FALSE	FALSE	TRUE	FALSE	No	Yes	FALSE	FALSE	TRUE	FALSE	TRUE	FALSE	Yes	Yes	7	Good	No	No	Yes	I don't know	No	1	Negative	Yes	Last year	No	FALSE	FALSE	FALSE	FALSE	FALSE	FALSE	FALSE	FALSE	Yes	3
209	Female	>50	51	Tertiary	Married	Business	Christian	Meso	>10 years	TRUE	Blackfly	Blackfly bite	TRUE	FALSE	FALSE	FALSE	FALSE	Yes	Yes	FALSE	FALSE	TRUE	TRUE	TRUE	FALSE	Yes		5	Good	No	No	No	No	Yes	2	Negative	Yes	A few months ago	Yes	FALSE	FALSE	FALSE	FALSE	FALSE	FALSE	FALSE	FALSE	No	2
210	Female	>50	55	Tertiary	Married	Student	Atheist	Hyper	>10 years	TRUE	Blackfly	Blackfly bite	TRUE	FALSE	FALSE	FALSE	FALSE	Yes	Yes	FALSE	FALSE	TRUE	FALSE	FALSE	FALSE	Yes	Yes	6	Good	No	No	No	Yes	Yes	1	Negative	Yes	Last year	No	FALSE	FALSE	FALSE	FALSE	FALSE	FALSE	FALSE	FALSE	Yes	3
211	Female	>50	61	Tertiary	Married	Student	Christian	Hyper	>10 years	TRUE	Filarial worm	I don't know	FALSE	FALSE	TRUE	TRUE	FALSE	No	Yes	FALSE	FALSE	FALSE	FALSE	FALSE	FALSE	Yes	Yes	7	Good	Yes	I don't know	No	Yes	Yes	2	Negative	Yes	A few months ago	No	FALSE	FALSE	FALSE	FALSE	FALSE	FALSE	FALSE	FALSE	Yes	3
212	Female	>50	51	Tertiary	Married	Student	Muslim	Hyper	>10 years	TRUE	Blackfly	I don't know	TRUE	FALSE	FALSE	TRUE	FALSE	No	I don't know	TRUE	TRUE	TRUE	FALSE	FALSE	FALSE	Yes	Yes	5	Good	Yes	Yes	No	No	Yes	4	Positive	Yes	Last year	No	FALSE	FALSE	FALSE	FALSE	FALSE	FALSE	FALSE	FALSE	Yes	3
213	Female	31-50	35	Secondary	Married	Farmer	Christian	Meso	>10 years	TRUE	Filarial worm	Mosquito bite	TRUE	TRUE	TRUE	TRUE	FALSE	No	Yes	TRUE	FALSE	FALSE	FALSE	FALSE	FALSE	No	Yes	6	Good	No	I don't know	No	No	Yes	2	Negative	Yes	A few months ago	Yes	TRUE	FALSE	FALSE	FALSE	FALSE	FALSE	FALSE	FALSE	Yes	3
214	Male	<30	25	Primary	Single	Farmer	Christian	Hypo	3-10 years	TRUE	Filarial worm	Blackfly bite	FALSE	FALSE	FALSE	TRUE	FALSE	Yes	No	TRUE	TRUE	FALSE	FALSE	FALSE	FALSE	No	Yes	5	Good	Yes	I don't know	Yes	I don't know	Yes	3	Positive	Yes	The last two years	Yes	FALSE	TRUE	FALSE	FALSE	FALSE	FALSE	FALSE	FALSE	Yes	2
215	Male	<30	25	Primary	Single	Farmer	Christian	Hypo	3-10 years	TRUE	Filarial worm	Blackfly bite	TRUE	FALSE	TRUE	FALSE	FALSE	No	No	FALSE	FALSE	FALSE	FALSE	FALSE	FALSE	Yes	Yes	7	Good	Yes	No	No	No	Yes	3	Positive	Yes	A few months ago	Yes	TRUE	TRUE	TRUE	TRUE	FALSE	FALSE	FALSE	FALSE	No	2
216	Male	31-50	37	Primary	Married	Farmer	Christian	Meso	>10 years	TRUE	Blackfly	Blackfly bite	FALSE	FALSE	FALSE	TRUE	FALSE	No	No	FALSE	FALSE	TRUE	FALSE	FALSE	FALSE	Yes	Yes	6	Good	No	Yes	No	No	Yes	3	Positive	Yes	A few months ago	No	FALSE	FALSE	FALSE	FALSE	FALSE	FALSE	FALSE	FALSE	No	2
217	Male	<30	22	Primary	Single	Employed	Christian	Hypo	<2 years	TRUE	Filarial worm	I don't know	TRUE	FALSE	TRUE	TRUE	FALSE	Yes	Yes	FALSE	FALSE	FALSE	FALSE	TRUE	FALSE	Yes	Yes	6	Good	Yes	I don't know	No	No	Yes	3	Positive	Yes	A few months ago	No	FALSE	FALSE	FALSE	FALSE	FALSE	FALSE	FALSE	FALSE	Yes	3
218	Male	<30	22	Primary	Single	Farmer	Christian	Hypo	3-10 years	TRUE	Blackfly	Blackfly bite	TRUE	FALSE	TRUE	FALSE	FALSE	Yes	Yes	TRUE	TRUE	TRUE	TRUE	TRUE	TRUE	Yes	Yes	6	Good	Yes	Yes	Yes	Yes	Yes	4	Positive	Yes	Last year	Yes	FALSE	FALSE	TRUE	FALSE	FALSE	FALSE	FALSE	FALSE	Yes	3
219	Female	>50	64	Tertiary	Married	Business	Christian	Hyper	>10 years	TRUE	Mosquito	I don't know	TRUE	FALSE	FALSE	FALSE	TRUE	No	Yes	TRUE	FALSE	FALSE	FALSE	FALSE	TRUE	Yes	Yes	6	Good	I don't know	No	No	I don't know	Yes	1	Negative	Yes	A few months ago	Yes	TRUE	TRUE	FALSE	FALSE	FALSE	FALSE	FALSE	FALSE	Yes	3
220	Female	31-50	34	Secondary	Married	Farmer	Christian	Meso	>10 years	TRUE	Mosquito	Blackfly bite	TRUE	FALSE	FALSE	FALSE	FALSE	No	Yes	FALSE	FALSE	TRUE	FALSE	FALSE	FALSE	Yes	Yes	7	Good	No	I don't know	Yes	Yes	Yes	2	Negative	Yes	Last year	No	FALSE	FALSE	FALSE	FALSE	FALSE	FALSE	FALSE	FALSE	Yes	3
221	Female	>50	61	Tertiary	Married	Student	Atheist	Hyper	>10 years	TRUE	Mosquito	I don't know	FALSE	FALSE	FALSE	TRUE	FALSE	Yes	Yes	FALSE	FALSE	FALSE	FALSE	FALSE	FALSE	Yes	Yes	5	Poor	No	No	Yes	No	Yes	3	Positive	Yes	The last two years	Yes	TRUE	FALSE	FALSE	TRUE	FALSE	FALSE	FALSE	FALSE	Yes	2
222	Female	>50	57	Tertiary	Married	Business	Christian	Meso	>10 years	TRUE	Filarial worm	Blackfly bite	TRUE	FALSE	TRUE	TRUE	FALSE	Yes	Yes	FALSE	FALSE	TRUE	FALSE	FALSE	FALSE	Yes	Yes	7	Good	I don't know	Yes	No	No	Yes	3	Positive	Yes	A few months ago	Yes	TRUE	FALSE	TRUE	TRUE	FALSE	FALSE	FALSE	FALSE	Yes	3
223	Female	>50	63	Tertiary	Married	Business	Christian	Meso	>10 years	TRUE	Blackfly	Contact with infected persons	TRUE	FALSE	FALSE	TRUE	FALSE	Yes	Yes	FALSE	FALSE	TRUE	TRUE	FALSE	TRUE	Yes	Yes	5	Poor	I don't know	Yes	Yes	Yes	Yes	3	Positive	Yes	A few months ago	No	FALSE	FALSE	FALSE	FALSE	FALSE	FALSE	FALSE	FALSE	Yes	3
224	Female	31-50	37	Secondary	Married	Farmer	Christian	Meso	>10 years	TRUE	Blackfly	Blackfly bite	TRUE	FALSE	FALSE	FALSE	FALSE	Yes	Yes	FALSE	FALSE	TRUE	FALSE	FALSE	FALSE	Yes	Yes	6	Good	Yes	I don't know	Yes	No	Yes	4	Positive	Yes	A few months ago	Yes	FALSE	FALSE	FALSE	FALSE	FALSE	FALSE	FALSE	FALSE	No	2
225	Male	<30	18	Primary	Single	Employed	Christian	Hypo	3-10 years	TRUE	I don't know	I don't know	TRUE	FALSE	FALSE	FALSE	FALSE	No	Yes	FALSE	FALSE	TRUE	TRUE	FALSE	FALSE	Yes	Yes	6	Good	No	I don't know	Yes	I don't know	Yes	2	Negative	Yes	A few months ago	Yes	FALSE	FALSE	FALSE	FALSE	FALSE	FALSE	FALSE	FALSE	Yes	3
226	Female	31-50	42	Secondary	Married	Farmer	Christian	Meso	>10 years	TRUE	Filarial worm	Blackfly bite	TRUE	FALSE	TRUE	TRUE	FALSE	No	Yes	TRUE	TRUE	FALSE	FALSE	FALSE	FALSE	Yes	Yes	8	Good	Yes	I don't know	Yes	I don't know	Yes	3	Positive	Yes	The last two years	Yes	FALSE	FALSE	FALSE	FALSE	FALSE	FALSE	FALSE	FALSE	Yes	2
227	Female	>50	62	Tertiary	Married	Student	Muslim	Hyper	>10 years	TRUE	Filarial worm	Blackfly bite	TRUE	FALSE	TRUE	TRUE	FALSE	No	Yes	TRUE	FALSE	TRUE	TRUE	FALSE	FALSE	Yes	No	7	Good	I don't know	Yes	Yes	No	Yes	4	Positive	Yes	Last year	No	FALSE	FALSE	FALSE	FALSE	TRUE	TRUE	FALSE	FALSE	Yes	3
228	Male	<30	23	None	Single	Employed	Christian	Hypo	<2 years	TRUE	Filarial worm	Blackfly bite	TRUE	FALSE	FALSE	FALSE	FALSE	No	Yes	FALSE	FALSE	TRUE	TRUE	TRUE	FALSE	Yes	Yes	8	Good	I don't know	No	Yes	No	Yes	3	Positive	Yes	Last year	Yes	TRUE	FALSE	FALSE	FALSE	FALSE	FALSE	FALSE	FALSE	Yes	3
229	Male	<30	21	Primary	Single	Farmer	Christian	Hypo	3-10 years	TRUE	Blackfly	Blackfly bite	TRUE	TRUE	FALSE	TRUE	TRUE	Yes	I don't know	FALSE	FALSE	TRUE	FALSE	FALSE	FALSE	No	Yes	4	Poor	No	I don't know	Yes	No	Yes	3	Positive	Yes	A few months ago	Yes	FALSE	FALSE	TRUE	FALSE	TRUE	FALSE	TRUE	FALSE	Yes	3
230	Female	31-50	41	Secondary	Married	Farmer	Christian	Meso	>10 years	TRUE	Filarial worm	Blackfly bite	TRUE	FALSE	TRUE	FALSE	FALSE	No	Yes	FALSE	FALSE	TRUE	FALSE	FALSE	FALSE	Yes	Yes	8	Good	No	Yes	Yes	No	Yes	4	Positive	Yes	A few months ago	No	FALSE	FALSE	FALSE	FALSE	FALSE	FALSE	FALSE	FALSE	Yes	3
231	Female	31-50	31	Secondary	Married	Farmer	Christian	Meso	>10 years	TRUE	Blackfly	I don't know	TRUE	FALSE	TRUE	TRUE	FALSE	No	Yes	TRUE	FALSE	FALSE	FALSE	FALSE	FALSE	Yes		5	Poor	No	No	Yes	No	Yes	3	Positive	Yes	Last year	Yes	FALSE	FALSE	FALSE	FALSE	TRUE	TRUE	FALSE	FALSE	No	2
232	Female	31-50	42	Secondary	Married	Farmer	Christian	Meso	>10 years	TRUE	Blackfly	Blackfly bite	TRUE	FALSE	FALSE	TRUE	FALSE	No	Yes	FALSE	FALSE	TRUE	TRUE	FALSE	FALSE	Yes	Yes	7	Good	Yes	Yes	No	Yes	No	2	Negative	Yes	A few months ago	Yes	TRUE	FALSE	FALSE	FALSE	FALSE	FALSE	FALSE	FALSE	Yes	3
233	Male	31-50	35	Secondary	Married	Farmer	Christian	Meso	>10 years	TRUE	Blackfly	Mosquito bite	TRUE	FALSE	FALSE	FALSE	FALSE	No	Yes	FALSE	FALSE	TRUE	FALSE	FALSE	FALSE	Yes	Yes	6	Good	Yes	No	No	No	Yes	3	Positive	Yes	Last year	No	FALSE	FALSE	FALSE	FALSE	FALSE	FALSE	FALSE	FALSE	Yes	3
234	Male	31-50	38	Secondary	Married	Farmer	Christian	Meso	>10 years	TRUE	Blackfly	Mosquito bite	TRUE	FALSE	TRUE	FALSE	FALSE	No	Yes	TRUE	FALSE	FALSE	FALSE	FALSE	FALSE	Yes	Yes	6	Good	No	Yes	No	Yes	Yes	2	Negative	Yes	The last two years	Yes	TRUE	TRUE	FALSE	FALSE	FALSE	FALSE	FALSE	FALSE	Yes	2
235	Female	31-50	39	Secondary	Married	Farmer	Christian	Meso	>10 years	TRUE	Filarial worm	I don't know	TRUE	FALSE	FALSE	TRUE	FALSE	Yes	Yes	FALSE	FALSE	TRUE	TRUE	FALSE	TRUE	Yes	No	5	Poor	No	I don't know	Yes	Yes	Yes	2	Negative	Yes	Last year	No	FALSE	FALSE	FALSE	FALSE	FALSE	FALSE	FALSE	FALSE	Yes	3
236	Male	31-50	41	Primary	Married	Farmer	Christian	Meso	>10 years	TRUE	I don't know	Contact with infected persons	TRUE	FALSE	TRUE	FALSE	FALSE	No	Yes	FALSE	TRUE	TRUE	TRUE	FALSE	FALSE	Yes	No	5	Poor	Yes	Yes	Yes	I don't know	Yes	4	Positive	Yes	The last two years	Yes	FALSE	FALSE	FALSE	FALSE	FALSE	FALSE	FALSE	FALSE	No	1
237	Female	>50	65	Tertiary	Married	Business	Christian	Hyper	>10 years	TRUE	Filarial worm	Blackfly bite	TRUE	FALSE	FALSE	FALSE	FALSE	Yes	Yes	FALSE	FALSE	FALSE	FALSE	FALSE	FALSE	Yes	Yes	7	Good	No	No	Yes	No	No	2	Negative	Yes	Last year	Yes	FALSE	TRUE	FALSE	FALSE	FALSE	FALSE	FALSE	FALSE	Yes	3
238	Male	31-50	30	Primary	Single	Farmer	Christian	Hypo	3-10 years	TRUE	Blackfly	Contact with infected persons	TRUE	FALSE	FALSE	TRUE	FALSE	No	Yes	TRUE	FALSE	TRUE	TRUE	FALSE	FALSE	No	Yes	5	Good	I don't know	No	No	Yes	Yes	1	Negative	Yes	Last year	Yes	TRUE	FALSE	TRUE	FALSE	TRUE	TRUE	FALSE	FALSE	Yes	3
239	Female	>50	56	Tertiary	Married	Student	Christian	Hyper	>10 years	TRUE	Filarial worm	Blackfly bite	TRUE	FALSE	FALSE	FALSE	FALSE	No	Yes	FALSE	TRUE	TRUE	FALSE	FALSE	FALSE	Yes	Yes	8	Good	I don't know	No	No	I don't know	Yes	1	Negative	Yes	A few months ago	Yes	TRUE	FALSE	FALSE	FALSE	TRUE	TRUE	FALSE	FALSE	No	2
240	Female	>50	61	Tertiary	Married	Student	Christian	Hyper	>10 years	TRUE	Blackfly	I don't know	FALSE	TRUE	FALSE	FALSE	FALSE	Yes	Yes	FALSE	FALSE	FALSE	TRUE	FALSE	FALSE	Yes	Yes	5	Good	No	Yes	No	No	Yes	3	Positive	Yes	The last two years	No	FALSE	FALSE	FALSE	FALSE	FALSE	FALSE	FALSE	FALSE	No	1
241	Female	31-50	34	Secondary	Married	Farmer	Christian	Meso	>10 years	TRUE	Filarial worm	I don't know	TRUE	FALSE	FALSE	TRUE	FALSE	I don't know	Yes	FALSE	TRUE	TRUE	TRUE	FALSE	FALSE	Yes	Yes	6	Good	No	No	Yes	No	Yes	3	Positive	Yes	Last year	Yes	FALSE	FALSE	TRUE	FALSE	FALSE	FALSE	FALSE	FALSE	Yes	3
242	Female	>50	60	Tertiary	Married	Student	Atheist	Hyper	>10 years	TRUE	Blackfly	I don't know	TRUE	TRUE	FALSE	FALSE	FALSE	No	Yes	TRUE	TRUE	FALSE	FALSE	TRUE	FALSE	Yes	Yes	6	Good	No	Yes	Yes	Yes	Yes	3	Positive	Yes	A few months ago	No	FALSE	FALSE	FALSE	FALSE	FALSE	FALSE	FALSE	FALSE	Yes	3
243	Male	<30	28	Primary	Single	Employed	Christian	Hypo	<2 years	FALSE	Blackfly	Blackfly bite	TRUE	FALSE	TRUE	FALSE	FALSE	Yes	No	FALSE	FALSE	TRUE	FALSE	FALSE	FALSE	Yes	Yes	4	Poor	No	Yes	No	Yes	Yes	2	Negative	Yes	Last year	No	FALSE	FALSE	FALSE	FALSE	TRUE	TRUE	FALSE	FALSE	Yes	3
244	Female	>50	53	Tertiary	Married	Business	Christian	Meso	>10 years	FALSE	Filarial worm	Blackfly bite	FALSE	FALSE	FALSE	FALSE	FALSE	No	Yes	FALSE	FALSE	TRUE	FALSE	FALSE	FALSE	Yes	Yes	6	Good	Yes	No	Yes	Yes	Yes	3	Positive	Yes	A few months ago	Yes	TRUE	TRUE	FALSE	FALSE	TRUE	TRUE	FALSE	FALSE	Yes	3
245	Male	31-50	48	Primary	Single	Farmer	Christian	Hypo	3-10 years	FALSE	Filarial worm	Blackfly bite	FALSE	FALSE	TRUE	FALSE	FALSE	No	Yes	TRUE	TRUE	TRUE	FALSE	FALSE	FALSE	Yes	No	6	Good	No	Yes	Yes	Yes	No	2	Negative	Yes	A few months ago	Yes	FALSE	TRUE	FALSE	FALSE	FALSE	FALSE	FALSE	FALSE	Yes	3
246	Male	31-50	50	Secondary	Married	Farmer	Christian	Meso	>10 years	FALSE	Filarial worm	Blackfly bite	FALSE	FALSE	FALSE	TRUE	FALSE	Yes	Yes	FALSE	TRUE	FALSE	FALSE	FALSE	FALSE	Yes	Yes	6	Good	No	No	Yes	No	Yes	3	Positive	Yes			FALSE	FALSE	FALSE	FALSE	FALSE	FALSE	FALSE	FALSE	Yes	2
247	Male	<30	18	None	Single	Employed	Christian	Hypo	<2 years	FALSE	Filarial worm	Mosquito bite	FALSE	FALSE	TRUE	FALSE	FALSE	No	Yes	FALSE	TRUE	TRUE	FALSE	FALSE	FALSE	Yes	Yes	6	Good	No	Yes	Yes	I don't know	Yes	3	Positive	Yes			FALSE	FALSE	FALSE	FALSE	FALSE	FALSE	FALSE	FALSE	Yes	2
248	Male	31-50	36	Secondary	Married	Farmer	Christian	Meso	>10 years	FALSE	Filarial worm	I don't know	TRUE	FALSE	FALSE	TRUE	FALSE	No	No	FALSE	FALSE	FALSE	TRUE	FALSE	FALSE	Yes	No	4	Poor	Yes	No	Yes	No	Yes	4	Positive	Yes			FALSE	FALSE	FALSE	FALSE	TRUE	TRUE	FALSE	FALSE	Yes	2
249	Female	31-50	50	Tertiary	Married	Business	Christian	Meso	>10 years	FALSE	Filarial worm	Contact with infected persons	FALSE	FALSE	FALSE	TRUE	FALSE	No	I don't know	FALSE	FALSE	TRUE	TRUE	TRUE	FALSE	Yes	Yes	5	Good	Yes	Yes	Yes	No	No	4	Positive	Yes			FALSE	FALSE	FALSE	FALSE	FALSE	FALSE	FALSE	FALSE	No	1
250	Male	31-50	38	Secondary	Married	Farmer	Christian	Meso	>10 years	FALSE	Filarial worm	Blackfly bite	TRUE	FALSE	TRUE	FALSE	FALSE	No	Yes	TRUE	FALSE	FALSE	FALSE	FALSE	FALSE	Yes	Yes	7	Good	No	Yes	Yes	Yes	Yes	3	Positive	Yes			FALSE	FALSE	FALSE	FALSE	FALSE	FALSE	FALSE	FALSE	Yes	2
[truncated: 19 more columns]

## Sheet: code
variable	type	description
SN	int	Serial Number
gender	cat	Sex
age_group	cat	Age group
age	float	Numeric age (years)
education	cat	Highest education attained
marital_status	cat	Marital status
occupation	cat	Occupation
religion	cat	Religion
endemicity	cat	Health area endemicity
duration_residence	cat	Duration lived in area
heard_oncho	bool	Heard of onchocerciasis
cause_oncho	cat	What causes onchocerciasis?
transmission	cat	How are people infected?
know_sign_itching	bool	Recognizes itching as symptom
know_sign_edema	bool	Recognizes edema as symptom
know_sign_skinchange	bool	Recognizes skin changes as symptom
know_sign_nodules	bool	Recognizes nodules as symptom
know_sign_dk	bool	Does not know symptoms
ptp_transmission	cat	Is person-to-person transmission possible?
preventable	cat	Is onchocerciasis preventable?
prev_protective_clothing	bool	Prevention: protective clothing
prev_avoid_rivers	bool	Prevention: avoid bathing in rivers
prev_ivermectin	bool	Prevention: ivermectin
prev_env_sanitation	bool	Prevention: environmental sanitation
prev_bednets	bool	Prevention: bednets
prev_dk	bool	Prevention: don't know
aware_annual_ivermectin	cat	Aware of annual ivermectin distribution
know_free_tx_sideeffects	bool	Knows side effects treated free of charge
knowledge_score	int	Knowledge score (0-8)
knowledge_level	cat	Knowledge level (>=5 good)
att_oncho_serious	cat	Thinks onchocerciasis is a serious disease
att_ivm_effective	cat	Thinks ivermectin is effective
att_encourage_cdti	cat	Would encourage family/friends to take ivermectin
att_traditional_cure	cat	Thinks traditional medicine can cure onchocerciasis
att_comfort_annual_ivm	cat	Comfortable taking ivermectin annually
attitude_score	int	Attitude score (0-5)
attitude_level	cat	Attitude level (>=3 positive)
ever_taken_ivm	cat	Ever taken ivermectin
last_time_ivm	cat	When last took ivermectin (if taken)
side_effects_after_ivm	cat	Experienced side effects after ivermectin (if answered)
se_itching	bool	Side effect: itching
se_swelling	bool	Side effect: body swelling
se_joint_pain	bool	Side effect: joint pains
se_fever	bool	Side effect: fever
ever_refused_ivm	bool	Has ever refused ivermectin
refuse_reason_fear_se	bool	Refusal reason: fear of side effects
refuse_reason_no_symptoms	bool	Refusal reason: no longer symptomatic
refuse_reason_no_need	bool	Refusal reason: did not see need
willing_anytime_recommended	cat	Willing to take ivermectin anytime recommended
practice_score	int	Practice score (0-3)
practice_level	cat	Practice level (>=2 good)
oncho_symptoms_present	cat	Currently has onchocerciasis symptoms
symptom_itching	bool	Symptom: itching
symptom_nodules	bool	Symptom: nodules
symptom_blurred_vision	bool	Symptom: blurred vision
symptom_skin_changes	bool	Symptom: skin changes
symptoms_time_of_day	cat	Time of day symptoms mostly occur (if symptomatic)
ncd_diagnosis	cat	Diagnosed with any NCD
ncd_arthritis	bool	NCD: arthritis
ncd_hypertension	bool	NCD: hypertension
ncd_stroke	bool	NCD: stroke
ncd_diabetes	bool	NCD: diabetes
ncd_epilepsy	bool	NCD: epilepsy
family_history_ncd	cat	Family history of NCD
fh_arthritis	bool	FH: arthritis
fh_hypertension	bool	FH: hypertension
fh_stroke	bool	FH: stroke
fh_diabetes	bool	FH: diabetes
fh_epilepsy	bool	FH: epilepsy
